# Supplementary material for: Live imaging of intra-lysosome pH in cell lines and primary neuronal culture using a novel genetically encoded biosensor
Source: Autophagy. 2020 Jun 9;17(6):1500–18. doi: 10.1080/15548627.2020.1771858 (PMC8205096; doi:10.1080/15548627.2020.1771858)
Supplement: Supplemental Material [file KAUP_A_1771858_SM3176.zip]

Archive with 20 entries (19 files):
- Supplementary information/
- Supplementary information/DropBox link for download.docx
- Supplementary information/Movie1.avi
- Supplementary information/Movie2.avi
- Supplementary information/Movie3.avi
- Supplementary information/Movie4.avi
- Supplementary information/Movie5.avi
- Supplementary information/Movie6.avi
- Supplementary information/Movie7.avi
- Supplementary information/Movie8.avi
- Supplementary information/Movie9.avi
- Supplementary information/Supp 1-6 Combined.pdf
- Supplementary information/Supp Mat 1 Ponsford et al r_05.eps
- Supplementary information/Supp Mat 2 Ponsford et al r_05_11x8.eps
- Supplementary information/Supp Mat 3 Ponsford et al r_05.eps
- Supplementary information/Supp Mat 4 Ponsford et al r_05.eps
- Supplementary information/Supp Mat 5 Ponsford et al r_05.eps
- Supplementary information/Supp Mat 6 Ponsford et al r_05.eps
- Supplementary information/supplementary MS data.xlsx
- Supplementary information/Supp_Figures_Movie_Table_Legend R4_CP.docx
