# Supplementary material for: Live imaging of intra-lysosome pH in cell lines and primary neuronal culture using a novel genetically encoded biosensor
Source: Autophagy. 2020 Jun 9;17(6):1500–18. doi: 10.1080/15548627.2020.1771858 (PMC8205096; doi:10.1080/15548627.2020.1771858)
Supplement: Supplemental Material [file KAUP_A_1771858_SM3176.zip › Supplementary information/supplementary MS data.xlsx]

## Sheet: Control IP vs total cell lysate
id	LFQ intensity ctrl_CQ_IP1	LFQ intensity ctrl_CQ_IP2	LFQ intensity ctrl_CQ_IP3	LFQ intensity ctrl_IP_1	LFQ intensity ctrl_IP_2	LFQ intensity ctrl_IP_3	LFQ intensity LCP_CQ_IP_1	LFQ intensity LCP_CQ_IP_2	LFQ intensity LCP_CQ_IP_3	LFQ intensity LCP_IP_1	LFQ intensity LCP_IP_2	LFQ intensity LCP_IP_3	LFQ intensity pellet_ctrl_1	LFQ intensity pellet_ctrl_2	LFQ intensity pellet_ctrl_3	Reverse	Only identified by site	Potential contaminant	t-test Significant	Peptides	Unique peptides	-Log t-test p value	t-test Difference	Protein names	Gene names
1789	24.7792	24.8774	24.5831	26.0439	26.8362	25.5191	23.9937	24.4078	23.5592	24.3441	25.3238	24.3386	17.6945	17.3233	17.4231				+	5	5	4.50004	7.18851	Dermcidin;Survival-promoting peptide;DCD-1	DCD
568	20.648	17.3945	20.9004	17.8797	17.0365	20.2016	24.4706	24.4825	25.0091	25.17	24.3301	23.796	17.4042	17.186	17.9487				+	7	6	3.94466	6.91909	AP-2 complex subunit alpha-2	AP2A2
636	20.5255	21.5869	21.2211	22.0404	21.1431	20.3712	23.1814	22.3296	23.6221	24.1694	23.9265	24.1049	17.0218	18.2479	17.4277				+	4	3	4.22025	6.50116	AP-2 complex subunit alpha-1	AP2A1
211	22.1474	22.689	22.4991	23.6403	24.031	23.7214	23.1735	23.1265	23.2233	23.4847	23.5457	23.2693	17.5414	17.7172	16.156				+	9	9	3.63736	6.29502	Insulin receptor substrate 4	IRS4
1638	21.8223	16.9151	22.0414	19.1122	18.963	21.3703	22.3612	22.1234	22.4332	22.9753	22.4955	23.3017	17.2252	16.9789	17.0471				+	6	3	4.73336	5.84045	Ras-related protein Rab-8A	RAB8A
804	23.1652	16.6222	22.5187	18.9587	22.9192	22.5274	22.3179	21.9793	21.7269	22.4563	22.3773	22.7962	16.6754	16.8164	17.2527				+	6	6	4.88886	5.6284	Signal recognition particle 19 kDa protein	SRP19
1750	24.0059	24.5234	24.0053	18.2493	24.1528	19.1245	25.1208	23.4881	23.0991	23.1951	24.3587	22.9604	17.9706	17.77	17.9103				+	3	3	3.67892	5.62114	60S ribosomal protein L38	RPL38
3479	22.9598	23.5679	23.4016	23.3393	23.6499	23.2069	22.423	22.4868	22.6433	22.4817	22.8803	22.922	16.997	17.2039	17.4415				+	8	8	5.08433	5.54718	Protein FAM193B	FAM193B
3946	23.6213	24.2671	23.5673	22.6112	23.08	22.7658	22.7336	22.8374	22.9048	22.8195	22.3756	23.0371	17.2588	17.6283	17.4782				+	6	6	4.73286	5.28896	CCR4-NOT transcription complex subunit 10	CNOT10
2782	24.7921	23.1659	24.8542	22.8738	22.5949	23.1899	23.9941	23.4977	23.6154	22.7288	23.2863	22.5453	17.6665	17.8987	17.5534				+	9	9	4.51878	5.14729	Zinc finger protein 598	ZNF598
4228	21.4983	22.4715	21.8872	21.8915	21.9489	21.8211	21.698	20.8279	21.2683	22.3148	23.1824	21.0369	17.3626	16.0519	18.0923				+	3	3	2.35846	5.00911	Calmodulin-like protein 5	CALML5
2268	22.6194	18.0559	22.8695	23.5738	23.5526	23.0571	22.0614	22.1838	22.2044	22.4547	22.5247	22.9441	17.9138	17.1545	17.8654				+	21	21	4.18183	4.99661	Thyroid receptor-interacting protein 11	TRIP11
3545	18.0767	17.9852	17.2354	18.0853	17.55	20.1282	21.6696	21.722	22.4258	21.9462	21.781	22.4758	16.723	16.9671	17.6112				+	5	5	3.90499	4.96724	Sortilin	SORT1
4189	22.8677	17.9266	22.3897	22.96	22.6704	23.5997	21.9789	22.8616	22.5091	22.4063	22.7077	23.5087	19.3849	17.0432	17.4557				+	5	5	2.46181	4.91299	DnaJ homolog subfamily B member 12	DNAJB12
1207	18.2235	20.9177	24.9416	26.5056	24.5442	17.3269	23.4636	24.451	24.3075	24.5758	24.0078	17.9414	16.7949	17.1569	18.2187				+	2	2	1.03767	4.78479	Syndecan-2	SDC2
2183	20.8263	18.1162	16.4402	17.8717	17.1294	20.7177	21.3677	21.4484	21.872	22.4416	21.4628	21.7675	17.7625	16.9612	16.7045				+	3	3	3.4162	4.74785	Signal peptidase complex subunit 2	SPCS2
4313	17.3046	18.1564	17.235	17.5813	21.5652	16.2855	22.3256	22.5374	22.7348	22.9004	22.2069	22.409	18.498	17.8644	17.0154				+	2	2	3.23247	4.71284	Vesicle transport through interaction with t-SNAREs homolog 1B	VTI1B
1031	21.482	17.6783	20.8718	17.5383	16.3219	21.6367	20.9685	22.5625	22.2368	22.1053	21.4085	22.1665	16.7095	17.7943	17.2596				+	10	10	3.51565	4.639	Non-specific lipid-transfer protein	SCP2
4083	25.5858	24.6575	25.7467	25.3359	25.6187	25.908	23.2488	25.0187	24.9003	24.51	23.8558	24.4819	20.8691	17.5755	20.5025				+	10	10	1.91705	4.63348	Protein FAM114A2	FAM114A2
2486	17.0784	17.613	16.71	17.9137	17.628	19.0435	21.0898	21.0027	21.2262	21.3845	21.8878	20.8561	16.9797	17.0676	16.4078				+	11	11	3.63709	4.5578	Serine/threonine-protein kinase MRCK alpha	CDC42BPA
4416	18.9382	18.4045	17.7255	17.5331	18.0073	17.8198	23.0373	22.9668	22.9766	22.3159	22.0094	22.2737	17.2117	18.1166	17.9123				+	4	4	3.97709	4.45277	Ras-related protein Rab-21	RAB21
978	17.8064	17.5616	16.7213	17.2415	17.9728	20.876	21.8375	21.986	22.0839	22.5596	22.0317	22.3713	17.3946	18.8935	17.4211				+	9	9	2.98156	4.41781	Tyrosine-protein phosphatase non-receptor type 1	PTPN1
1769	17.5571	21.7044	17.5736	17.4147	21.0494	17.8878	21.3874	21.6011	21.9824	21.9591	21.874	21.9455	16.6641	17.8919	17.978				+	9	9	3.31365	4.41488	Nodal modulator 1;Nodal modulator 3;Nodal modulator 2	NOMO1;NOMO3;NOMO2
448	18.504	17.8452	17.4446	18.0972	17.0407	18.7677	22.6403	23.4733	23.3965	22.3026	22.5283	23.1658	20.4802	17.7761	16.6923				+	12	12	1.7053	4.34936	DnaJ homolog subfamily C member 13	DNAJC13
3055	17.1729	17.0345	20.685	17.1336	18.5596	17.0487	21.1215	21.4584	21.5962	21.4512	21.2362	21.3145	16.4943	17.371	17.1374				+	6	6	4.05769	4.33307	Atlastin-2	ATL2
1074	17.0864	21.6266	18.5441	17.6376	17.1938	20.4904	21.3524	21.5307	21.1331	21.2088	21.42	21.3572	17.5274	16.3495	17.2555				+	2	2	3.53715	4.2845	Zinc-alpha-2-glycoprotein	AZGP1
4655	17.2698	18.3321	18.2314	16.7679	16.6395	17.1963	21.5436	21.5109	21.7152	21.8193	22.236	21.3753	17.0757	17.9093	17.6583				+	10	10	3.58205	4.26243	Serine/threonine-protein kinase MRCK beta	CDC42BPB
4254	16.6769	18.0194	19.6255	16.8027	19.7977	19.7083	20.9635	21.0701	21.9733	21.7175	22.0104	21.1343	18.2588	16.9212	17.0187				+	5	5	2.96171	4.22118	Vacuolar protein sorting-associated protein 18 homolog	VPS18
3745	22.153	23.6085	21.4032	21.9597	21.9039	21.4634	20.7891	21.3389	21.5684	21.7205	21.4548	21.9271	16.9208	17.5005	18.1962				+	10	7	3.34578	4.16166	YTH domain-containing family protein 1	YTHDF1
186	24.5026	25.0299	24.7248	23.8513	23.8243	24.0116	24.2497	24.4264	24.4093	24.0604	23.9533	24.3813	20.7784	18.2631	20.9345				+	10	10	2.0409	4.13967	ATP-dependent RNA helicase DDX3X	DDX3X
2758	23.8019	23.9271	23.8824	23.8651	24.2541	23.3572	22.4336	22.838	22.7856	22.6467	22.4917	22.3094	17.5143	16.7444	20.8132				+	11	8	1.52209	4.12527	YTH domain-containing family protein 3	YTHDF3
3521	17.8233	18.2744	19.7956	20.0632	19.4243	16.2677	21.245	20.7947	20.6893	20.8356	20.9885	20.9253	17.0484	16.6407	16.849				+	2	2	5.26465	4.07039	Oxysterol-binding protein-related protein 9	OSBPL9
1374	16.9288	20.8012	18.1871	19.5795	18.3591	19.9195	22.2933	22.3811	22.5497	22.2612	22.0341	21.8791	19.1032	18.0748	16.8615				+	2	2	2.45127	4.04497	Dolichyl-diphosphooligosaccharide--protein glycosyltransferase subunit STT3A	STT3A
4282	19.0831	18.2924	17.818	18.8505	20.058	19.7321	21.7339	21.6742	21.9797	21.4046	22.7292	21.5205	17.3099	17.8222	18.4489				+	16	16	2.77208	4.02447	Epidermal growth factor receptor substrate 15-like 1	EPS15L1
1752	17.6425	16.4682	16.7478	18.7025	17.6679	17.1324	18.821	20.3936	20.4069	21.9344	20.9869	20.828	17.5656	17.1876	16.9572				+	2	2	3.30593	4.01298	Guanine nucleotide-binding protein G(I)/G(S)/G(O) subunit gamma-5	GNG5
694	22.4527	17.7653	22.1403	22.9836	23.2341	23.4619	25.4248	25.2973	25.882	24.8557	25.0275	25.1167	21.9405	19.0219	22.0207				+	13	13	1.8097	4.00563	Transferrin receptor protein 1;Transferrin receptor protein 1, serum form	TFRC
3261	18.1394	18.3245	18.1811	16.7922	17.6739	18.1614	22.2691	22.8308	22.6698	21.6282	21.3854	22.3314	17.7443	17.1605	18.4911				+	4	4	2.9447	3.98304	V-type proton ATPase 116 kDa subunit a isoform 1	ATP6V0A1
2653	17.4561	20.538	18.4338	17.606	18.4675	17.7611	22.1609	21.7198	22.2846	21.7614	21.6152	21.5739	18.2306	17.6361	17.1457				+	3	3	3.62556	3.97936	Rab11 family-interacting protein 1	RAB11FIP1
4157	20.9506	17.1783	18.7043	19.6566	21.0507	20.6971	21.0098	17.6525	21.2412	21.4596	21.7389	21.334	17.4833	18.036	17.1128				+	2	2	3.75962	3.9668	Arginine and glutamate-rich protein 1	ARGLU1
4068	21.4742	23.5191	22.5814	23.3561	23.0694	22.5447	16.8741	21.3544	21.7533	21.027	20.7151	22.0031	17.0862	17.5118	17.2552				+	7	7	3.20512	3.96397	Eukaryotic translation initiation factor 4E transporter	EIF4ENIF1
168	18.4014	17.352	17.1801	18.0684	17.3651	17.4964	20.9452	20.4574	20.7877	20.668	21.0233	20.8153	17.2303	15.6482	17.754				+	9	9	2.45596	3.95806	Phosphatidylinositol 4-phosphate 3-kinase C2 domain-containing subunit alpha	PIK3C2A
819	19.6356	18.2492	18.9329	18.0251	17.3435	20.5338	20.6127	21.1275	20.4963	21.6374	21.2418	21.1328	17.9787	16.9682	17.277				+	3	3	3.51479	3.92934	Cytochrome c oxidase subunit 6C	COX6C
2857	22.5994	22.8192	22.7097	22.3844	22.4505	22.4413	21.8411	21.9722	21.9986	22.1343	22.0187	22.3437	18.1705	19.0556	17.5048				+	7	7	2.98684	3.92193	Zinc finger CCCH domain-containing protein 7A	ZC3H7A
3043	17.195	20.5536	18.083	17.4953	23.3514	21.0002	21.5892	22.9241	22.5051	21.8505	21.9654	21.1014	17.7153	17.6877	17.7651				+	4	4	3.87001	3.91642	Nesprin-1	SYNE1
2220	21.9826	21.2199	21.7432	22.3279	22.2875	22.075	21.6309	21.4388	21.4442	21.1304	21.4212	21.4792	17.7823	16.9712	17.8185				+	12	12	3.67679	3.81961	Pericentriolar material 1 protein	PCM1
1696	24.2002	24.7261	25.1734	23.8139	24.1217	24.664	25.2098	25.0849	25.0081	24.6881	24.7707	25.1363	20.6821	22.8371	19.7353				+	6	6	1.81869	3.78023	40S ribosomal protein S23	RPS23
2134	20.6989	16.8633	20.699	21.1543	20.8497	21.3233	21.2074	21.6676	21.2416	21.2783	20.5621	21.2204	17.0867	17.3148	17.33				+	4	4	4.00104	3.77643	Peptidyl-prolyl cis-trans isomerase FKBP8	FKBP8
4510	17.4149	16.873	17.2447	17.4795	16.8509	17.0249	21.8222	22.0675	22.0885	21.9008	21.0776	21.2053	17.1038	17.6301	18.1346				+	4	4	3.18372	3.77175	Endoplasmic reticulum-Golgi intermediate compartment protein 3	ERGIC3
96	17.4917	16.0436	18.4394	16.7732	17.2209	17.7843	20.6731	20.6393	20.7121	20.9629	20.5697	21.0585	17.0693	17.9313	16.3004				+	4	4	2.7968	3.76335	Phosphatidylinositol 4-kinase type 2-alpha	PI4K2A
2457	16.9874	17.6248	20.812	21.6293	21.2943	21.2314	20.9466	20.6109	21.0059	21.4431	21.8753	21.4885	18.4966	17.9209	17.1801				+	8	8	3.11535	3.73647	FK506-binding protein 15	FKBP15
138	18.4506	18.0617	17.2596	18.5149	18.0278	17.8853	20.9852	20.7918	21.0053	21.0759	21.2559	20.7769	16.8988	17.2851	17.7894				+	6	6	3.64909	3.71179	Syntaxin-binding protein 3	STXBP3
2969	17.835	17.8083	18.1043	16.6504	17.8474	18.2745	21.0421	21.7153	21.5475	21.6893	21.2986	17.9796	17.694	16.7726	15.3904				+	2	2	1.28274	3.7035	Stress-associated endoplasmic reticulum protein 2;Stress-associated endoplasmic reticulum protein 1	SERP2;SERP1
1665	23.057	22.687	23.1201	22.2129	22.5109	23.1785	24.0012	24.2664	24.2092	24.6949	23.7777	23.8068	21.4368	17.1515	22.6223				+	7	3	1.02581	3.68955	Transforming protein RhoA	RHOA
796	20.6526	21.4356	23.4791	19.6463	22.2241	22.8092	22.8615	22.2811	22.0291	22.2216	22.7013	19.285	18.2771	17.1074	17.8175				+	6	6	1.51298	3.66862	40S ribosomal protein S17	RPS17
2211	17.7049	20.5309	17.9495	19.4802	19.7869	18.6811	27.4364	26.813	26.9744	26.7417	27.0435	24.9153	23.2856	21.6071	22.845				+	59	59	1.9271	3.6543	Early endosome antigen 1	EEA1
287	17.276	17.8692	16.9515	17.1881	17.8453	18.0028	21.6466	22.0613	22.1303	22.2064	21.3017	21.688	17.8889	18.0425	18.563				+	2	2	3.37077	3.56725	Syntaxin-7	STX7
2655	26.979	26.1982	27.5765	26.7853	26.2934	26.1499	26.4595	26.3586	26.1124	24.9528	25.7398	25.1873	22.4978	20.1783	22.551				+	15	14	1.91531	3.55095	PERQ amino acid-rich with GYF domain-containing protein 2	GIGYF2
1663	16.7059	18.1489	18.0301	16.7584	17.0852	17.5106	21.9808	22.0938	21.6011	21.6709	21.9802	21.6914	18.3849	18.7744	17.7637				+	2	2	3.43778	3.47319	V-type proton ATPase subunit d 1	ATP6V0D1
1743	21.4065	21.2083	21.1498	20.7398	21.4813	21.8328	23.8687	23.8457	24.2719	24.6778	24.6998	24.6904	21.2944	21.2865	21.0825				+	11	6	6.01185	3.46816	AP-2 complex subunit beta	AP2B1
2872	17.5985	18.7709	19.6873	17.0115	17.4889	16.9517	20.5702	20.8289	20.9663	20.7676	21.1791	20.9789	17.2498	18.0425	17.3222				+	5	5	3.59973	3.437	DnaJ homolog subfamily C member 10	DNAJC10
4084	21.5842	18.7755	21.6088	21.4981	21.6917	21.7342	20.8709	21.3131	21.1109	21.4922	21.2249	21.7854	17.9754	17.4823	18.9406				+	11	11	2.74026	3.36811	Lymphoid-specific helicase	HELLS
4091	22.8348	18.3105	22.8074	22.6458	23.0693	22.4894	21.4006	21.5502	21.6769	21.8514	18.8827	22.4387	17.9876	17.3637	17.7418				+	10	10	1.40379	3.35991	Protein diaphanous homolog 3	DIAPH3
4676	17.7064	18.1064	18.0915	18.1568	16.894	17.9257	18.41	21.5133	21.2858	21.2742	20.9822	21.2572	17.3699	17.9406	18.2001				+	5	5	3.65296	3.33434	Ancient ubiquitous protein 1	AUP1
3806	19.3746	17.6834	19.0107	16.7488	19.2439	17.8956	20.3547	19.9343	16.9473	20.1625	20.734	19.9204	17.0194	17.4165	16.4139				+	2	2	3.03278	3.32241	Large subunit GTPase 1 homolog	LSG1
170	17.644	17.9481	19.818	17.7282	17.7513	17.405	21.9453	21.3341	21.756	21.6462	21.8595	20.4625	17.9808	19.1682	17.0557				+	3	3	1.91145	3.25449	Golgi integral membrane protein 4	GOLIM4
1715	24.9825	25.315	25.493	25.506	25.1686	25.5099	25.3788	25.6802	25.3015	25.2886	25.7673	25.3716	22.901	20.7437	23.0542				+	10	10	1.88583	3.24286	60S ribosomal protein L23a	RPL23A
1511	28.031	26.892	28.1103	28.305	27.2927	27.7368	26.2729	27.0752	26.6831	27.1868	26.1675	27.1168	24.4305	21.7229	24.6405				+	20	20	1.49964	3.22575	Heterogeneous nuclear ribonucleoprotein M	HNRNPM
3191	20.7146	22.0891	21.7233	20.6792	18.6664	20.3814	20.6744	20.3669	20.6215	20.3105	20.5707	20.9575	17.7849	17.8987	16.4856				+	5	5	2.55599	3.22315	Protein SMG7	SMG7
3292	22.2332	22.245	23.3392	21.3193	21.797	21.4971	23.6445	23.6972	24.1896	24.4063	24.6345	24.3009	19.0618	25.1654	19.4641				+	11	11	0.748577	3.2168	Leucine-rich repeat-containing protein 59	LRRC59
4660	16.9439	17.9027	19.5125	17.4172	17.5193	17.561	20.7675	20.5156	20.6264	21.2993	20.7386	21.2249	17.7036	18.4274	17.5047				+	4	4	3.19865	3.209	Sorting nexin-9	SNX9
1947	17.4014	17.4463	19.4893	18.0826	15.9061	17.4461	20.6415	20.198	20.7002	21.3659	21.7929	20.7013	18.5032	18.1807	17.6851				+	7	7	2.87244	3.16371	Aspartyl/asparaginyl beta-hydroxylase	ASPH
3610	17.4289	16.7123	16.5114	18.0416	18.1354	17.8532	20.7653	20.2367	16.9724	20.9093	21.1879	21.0901	18.033	17.4785	18.2258				+	6	6	3.72227	3.14998	FYVE and coiled-coil domain-containing protein 1	FYCO1
4296	17.4927	16.805	16.5179	16.3793	17.5154	17.7713	21.0823	20.4922	20.9718	21.2983	20.7426	20.9474	17.2802	18.2308	18.0919				+	4	4	3.12084	3.12844	PTB domain-containing engulfment adapter protein 1	GULP1
3916	20.537	21.2895	21.5268	17.0159	18.0928	17.4828	20.948	20.76	20.5406	20.0942	20.8196	20.2555	17.6609	17.6445	16.8766				+	9	9	3.04044	2.99573	Tudor domain-containing protein 3	TDRD3
633	21.4181	16.1202	20.7621	17.6442	17.1486	19.8629	20.1495	20.6697	20.2939	20.6304	19.8436	20.8678	18.0761	17.1135	17.1669				+	9	6	2.61475	2.99511	Serine/threonine-protein kinase OSR1	OXSR1
331	16.2956	17.0851	18.3605	17.2097	19.439	17.0311	20.4659	20.5864	20.4331	20.775	19.894	20.0722	18.0772	16.63	17.1041				+	6	6	2.3865	2.97663	Trans-Golgi network integral membrane protein 2	TGOLN2
2364	17.3553	17.2687	17.2182	17.6465	19.1112	17.6819	20.553	17.3775	20.8977	20.5896	20.4507	20.086	18.047	16.7977	17.5212				+	4	4	2.76061	2.92013	Prolyl 3-hydroxylase 1	LEPRE1
2739	16.2421	17.7064	18.6028	18.0047	18.838	17.4595	16.347	16.4974	18.2777	21.1258	19.6883	20.0098	17.2414	18.6	16.3755				+	3	3	1.67236	2.86898	KDEL motif-containing protein 2	KDELC2
1330	22.2923	16.5751	22.1103	17.6233	21.9806	21.4724	21.9517	21.8586	21.6351	16.2755	21.3833	22.0156	17.5384	16.3617	17.2366					7	7	0.701105	2.84586	Matrin-3	MATR3
1410	20.2164	18.0491	20.8217	16.8736	18.3899	21.4876	20.9661	20.9293	20.9683	20.5768	20.2783	20.2523	17.9858	17.6444	17.2137				+	5	5	3.43801	2.75451	60S ribosomal protein L34	RPL34
467	16.9709	18.0969	18.2736	16.1709	18.1793	17.0695	21.5331	21.7851	21.6109	21.7173	17.1949	20.9147	16.9366	18.359	16.2684				+	2	2	0.838969	2.7543	Vesicle-associated membrane protein 4	VAMP4
4659	17.9078	21.8825	21.1192	17.744	19.1248	17.0522	17.1846	18.5958	17.8828	21.4855	21.418	16.7369	16.994	17.2784	17.17				+	4	4	0.802628	2.73266	Melanoma-associated antigen D1	MAGED1
935	17.0818	17.3543	18.2362	17.4373	16.5776	18.5791	16.3628	20.2017	20.5502	20.5105	20.5668	20.1882	18.0389	17.5051	17.553				+	3	3	3.71185	2.72281	N-acetylglucosamine-6-sulfatase	GNS
1653	17.5981	17.195	17.7861	17.6007	18.3291	17.2859	20.6743	20.662	20.6786	20.5485	20.4916	20.6069	17.7842	17.8059	18.0768				+	13	13	4.92783	2.66006	ATP-binding cassette sub-family E member 1	ABCE1
187	17.3575	18.0634	18.9382	16.8689	16.197	17.4498	18.5327	20.7296	18.6326	17.508	21.7049	21.5709	17.5964	17.6157	17.7219				+	2	2	0.884862	2.61659	Podocalyxin	PODXL
1017	16.7345	17.4675	17.1483	17.0705	18.0251	17.7378	20.1255	20.9239	20.6295	20.5133	20.199	20.3389	17.5306	17.8289	17.8424				+	6	6	4.36078	2.61639	V-type proton ATPase subunit C 1	ATP6V1C1
4105	21.7584	20.808	21.541	19.4316	20.3618	20.1809	20.7706	21.478	20.6193	21.42	20.3961	21.3428	18.2066	17.4456	19.7251				+	4	4	1.59384	2.59389	Zinc finger CCHC domain-containing protein 3	ZCCHC3
2280	17.4277	17.3321	20.3198	18.0154	17.4554	16.9049	20.4065	20.4789	20.7036	20.5161	19.9793	20.039	17.3263	18.6882	16.7835				+	6	6	1.91865	2.57879	Sterol-4-alpha-carboxylate 3-dehydrogenase, decarboxylating	NSDHL
3631	16.3419	17.5997	17.5071	17.4308	16.9417	17.2031	20.0685	20.9807	20.3818	19.9692	19.8925	19.6343	17.2428	17.3259	17.2082				+	2	2	4.74861	2.57299	Endoplasmic reticulum resident protein 44	ERP44
3537	20.9858	20.8277	21.5879	19.4164	20.4164	19.7339	23.335	23.0498	22.7558	23.2591	23.9354	22.5237	20.3367	20.1876	21.5284				+	5	5	1.91273	2.5552	Translocation protein SEC62	SEC62
492	18.1351	21.2331	20.5825	17.8455	18.446	17.1163	17.6142	20.657	21.3659	21.0825	20.3733	18.3053	17.4637	16.6543	18.0355				+	13	13	1.28619	2.53588	Splicing factor 3B subunit 1	SF3B1
1107	24.1836	24.6777	25.1632	23.7846	23.499	24.6318	24.6704	23.8774	24.9761	24.8165	24.8487	24.908	23.7716	19.8858	23.5942					7	7	0.898351	2.44048	60S ribosomal protein L10	RPL10
742	20.2795	20.5325	21.0301	22.2284	21.8703	22.5245	21.4732	21.3256	22.2619	22.5081	22.4545	21.8916	19.0887	18.9288	21.6625				+	5	5	1.23753	2.39138	ATP synthase subunit beta, mitochondrial	ATP5B
3076	17.5159	17.0105	18.0323	19.9845	17.7081	19.4824	20.2861	20.5549	21.7451	21.0922	20.5017	20.5258	18.9955	18.2994	17.6611				+	9	9	2.28514	2.38795	Golgin subfamily A member 5	GOLGA5
3029	18.1378	16.5282	17.4785	17.6305	17.2276	18.2365	18.4286	18.1961	16.9871	17.8234	17.8529	18.3144	15.9175	17.7806	13.1392					3	3	0.812715	2.38449	Zinc finger protein 740	ZNF740
1640	26.2438	26.4998	26.5282	26.2909	26.44	26.4919	25.1565	25.8417	25.4596	25.4926	25.2386	25.6517	22.5292	24.1713	22.5545				+	21	21	1.88796	2.37594	Signal recognition particle 54 kDa protein	SRP54
3186	16.8463	18.332	19.0109	17.9898	16.2526	17.5505	16.6373	21.0059	21.1211	20.4386	20.0061	20.5364	19.067	17.3918	17.4312				+	4	4	1.83071	2.36368	Protein FAM3C	FAM3C
2373	16.9529	17.2439	19.2421	17.6122	17.1532	18.0082	20.0664	20.3403	21.0444	20.3172	21.4262	20.1673	19.1104	17.5432	18.1709				+	4	4	1.75953	2.36205	ADP-ribosylation factor-like protein 13B	ARL13B
2137	25.8793	25.0204	25.9207	25.1617	25.0116	24.7076	24.7937	25.1335	25.0031	24.2179	24.1807	23.733	23.3676	17.8182	23.8661					11	11	0.535154	2.35995	Caprin-1	CAPRIN1
4080	17.2173	17.2148	16.45	17.2448	17.4347	17.501	20.8586	20.845	20.8917	20.7702	20.7179	16.8092	16.6932	17.0771	17.494					4	4	0.814764	2.34435	Vacuolar protein sorting-associated protein 45	VPS45
979	23.1456	22.8039	22.6816	22.5019	23.1501	23.2628	22.4343	22.4505	21.6993	22.0103	22.4201	22.7523	21.5084	22.3128	16.3316					4	4	0.54974	2.34331	60S ribosomal protein L35a	RPL35A
2416	17.2789	16.4377	18.2465	17.8262	18.5383	17.3503	17.6532	17.6793	17.2858	23.722	17.8995	17.5253	17.845	17.2598	17.0147					2	2	0.507309	2.34245	Coiled-coil domain-containing protein 178	CCDC178
950	16.8302	17.8501	17.8864	18.0105	16.8992	18.1848	20.2703	20.6942	20.4303	17.2207	20.5891	20.448	16.9217	17.6207	16.702					5	5	0.965171	2.33777	NADPH--cytochrome P450 reductase	POR
1027	17.6177	18.4969	17.9107	17.4659	17.3887	16.5124	20.6558	20.6542	21.032	20.5476	20.5463	18.0405	17.4491	16.4116	18.2821				+	5	5	1.10095	2.33052	Oxysterol-binding protein 1	OSBP
719	17.2139	16.6794	19.8281	18.1115	17.1893	17.9738	21.8339	21.5896	21.7453	21.3797	21.3409	20.0904	18.9894	18.1109	18.7755				+	4	4	2.00858	2.31177	Amyloid beta A4 protein;N-APP;Soluble APP-alpha;Soluble APP-beta;C99;Beta-amyloid protein 42;Beta-amyloid protein 40;C83;P3(42);P3(40);C80;Gamma-secretase C-terminal fragment 59;Gamma-secretase C-terminal fragment 57;Gamma-secretase C-terminal fragment 50;C31	APP
1898	17.9934	17.3898	16.7532	17.2172	17.7592	18.6144	22.9833	22.4821	22.8542	21.4497	22.1332	20.9306	19.0663	20.2615	18.2541				+	3	3	1.56513	2.31047	Amyloid-like protein 2	APLP2
1197	16.9668	16.3196	16.659	18.706	16.3841	17.8858	17.9173	22.3678	21.5606	17.0285	20.1732	21.4836	16.5633	18.4152	16.8454					5	5	0.726049	2.28707	60S ribosomal protein L9	RPL9
3328	17.8154	17.8661	19.0445	18.0313	16.9016	18.1553	23.1478	22.5198	22.9145	23.207	23.1772	22.4975	22.2038	17.6587	22.2214					4	4	0.669421	2.26592	AP-2 complex subunit mu	AP2M1
3713	18.2473	16.9578	18.3142	18.347	18.1807	17.4971	20.9002	20.737	21.0706	20.7326	20.5899	17.7649	17.1896	17.5521	17.5964					2	2	1.08492	2.2498	Rab11 family-interacting protein 5	RAB11FIP5
859	20.6085	17.5835	21.2164	16.8287	16.9293	21.1309	22.648	22.2049	22.2951	22.782	22.305	22.3516	22.2166	16.3605	22.201					6	5	0.495377	2.22018	Ras-related protein Ral-A	RALA
2400	20.9911	15.7735	21.1666	18.4349	21.1875	21.2306	21.8264	22.1508	21.8953	21.7217	22.1379	21.7837	21.0949	17.6487	20.3063					4	4	0.980566	2.19777	Very-long-chain 3-oxoacyl-CoA reductase	HSD17B12
3560	25.4208	25.825	25.2951	25.0664	25.5451	25.1069	24.3692	24.4359	24.1149	24.9276	24.9894	24.7544	22.2897	23.3182	22.5317				+	19	19	2.62142	2.17726	DnaJ homolog subfamily C member 7	DNAJC7
1719	22.1947	21.8168	22.6848	21.8966	21.8205	23.454	24.3857	24.6118	25.0509	24.9662	24.6473	25.2336	22.8661	22.5206	22.987				+	10	7	3.22036	2.1578	Ras-related protein Rab-1A	RAB1A
4247	17.6753	17.7241	17.4424	18.795	17.498	17.5394	17.9632	18.0571	16.7861	18.9135	17.9662	17.628	15.8113	13.6699	18.5626					2	2	0.665693	2.15465	GSK3-beta interaction protein	GSKIP
3241	21.5774	21.755	21.6222	21.9768	21.4437	21.6183	20.3915	21.0146	21.0852	20.6671	21.2207	18.4281	17.8529	17.8344	18.1764					6	6	1.17462	2.15071	Regulator of nonsense transcripts 1	UPF1
4499	21.0179	17.5349	19.8002	21.5219	20.7522	22.0367	17.4249	22.6004	20.6571	19.9562	19.9575	20.5071	17.191	18.6216	18.1624				+	5	5	2.02211	2.14855	UPF0568 protein C14orf166	C14orf166
3711	18.2175	17.5667	17.6726	20.8752	16.6617	17.4472	20.6484	20.6744	17.3125	21.4162	20.7529	16.9561	17.2952	17.6957	17.8016					6	6	0.687079	2.1109	Oxysterol-binding protein-related protein 11	OSBPL11
1582	20.9029	17.7312	19.118	16.7941	17.667	17.8817	17.0063	20.3336	20.9239	21.7664	20.9787	20.8378	19.7925	17.4806	20.0015					5	5	1.1527	2.10275	Mesencephalic astrocyte-derived neurotrophic factor	MANF
31	23.7485	22.6129	24.0348	24.5782	24.1889	24.1554	23.5577	23.4614	23.5074	23.1283	23.7614	23.7604	21.4226	21.7212	21.2759				+	14	14	2.95207	2.07681	CCR4-NOT transcription complex subunit 1	CNOT1
4567	17.481	17.4182	18.7626	17.2687	17.3188	17.6466	17.3984	16.648	18.4716	18.2045	17.629	18.2903	17.9971	17.2558	12.6834					2	1	0.544399	2.06252	MOB-like protein phocein	MOB4
3456	16.2405	18.1876	18.3944	15.5297	17.5093	19.0269	16.8593	18.3724	17.5458	17.3839	18.3598	19.2946	16.531	15.8951	16.4613				+	2	2	1.60054	2.05032	Coiled-coil domain-containing protein 138	CCDC138
1480	23.3074	24.5961	23.594	23.53	23.1779	22.9057	23.393	23.2691	23.4892	23.0771	23.0727	23.3926	20.6413	22.2111	20.592				+	7	6	1.69996	2.03265	Fragile X mental retardation syndrome-related protein 1	FXR1
988	16.9262	16.4543	18.0544	16.8985	17.7555	17.0885	21.0541	20.0829	20.7349	18.0756	18.7189	20.6545	17.2005	16.5923	17.5863					4	4	1.15021	2.02329	DNA repair protein XRCC1	XRCC1
1734	24.9066	24.0993	24.8376	24.2703	23.9486	24.1081	24.8553	24.7141	24.4007	23.6746	24.4674	24.742	22.5113	21.2509	23.0668				+	6	6	1.49428	2.01832	60S ribosomal protein L11	RPL11
1482	22.4749	21.7755	22.744	22.4791	22.5807	23.2711	25.39	25.3032	25.4359	25.2588	24.6122	24.7864	22.4459	23.175	22.9975				+	11	11	2.63212	2.013	Ras-related protein Rab-7a	RAB7A
1198	17.9107	16.4135	17.6311	16.324	17.3832	18.5961	18.8407	18.2295	17.5053	19.4847	18.067	18.5241	16.4873	16.9578	16.652				+	4	4	1.97567	1.99293	Long-chain-fatty-acid--CoA ligase 1	ACSL1
2370	22.1832	21.6326	23.4941	19.0824	18.8964	20.6254	21.7917	22.6939	22.3753	21.76	18.4692	21.4283	16.8328	21.3888	17.534					3	3	0.486192	1.96727	Protein LSM12 homolog	LSM12
1497	22.1718	22.1273	22.8581	22.2121	21.8534	22.5061	23.4246	23.8961	23.8583	23.815	23.3905	23.7899	21.7992	21.6589	21.6411				+	9	9	3.75039	1.96536	Peroxisomal multifunctional enzyme type 2;(3R)-hydroxyacyl-CoA dehydrogenase;Enoyl-CoA hydratase 2	HSD17B4
1771	20.3473	20.0591	20.7456	18.4532	19.8729	17.8435	20.2482	19.662	19.4614	19.8325	19.5084	19.7995	16.9841	18.9552	17.3716					4	4	1.47323	1.94315	Protein FAM193A	FAM193A
1092	17.5376	23.4074	24.4868	22.5871	22.7857	17.95	24.6913	24.3079	23.9281	23.9285	24.6218	23.6703	21.1745	23.314	21.96					6	6	1.31289	1.92408	60S ribosomal protein L13	RPL13
915	25.1237	25.6066	25.0848	25.6786	25.4128	25.4118	26.3039	26.1981	26.6057	27.0495	26.9112	26.6794	24.8304	25.8586	24.2277				+	21	21	1.75874	1.90781	Endoplasmin	HSP90B1
1626	17.3535	17.3906	17.6822	18.2298	17.024	17.8708	21.2643	21.6252	21.6145	19.6053	19.0775	19.6945	17.1493	17.5637	17.9433				+	4	3	2.50651	1.90703	Gamma-aminobutyric acid receptor-associated protein-like 2	GABARAPL2
4064	21.6356	17.2144	18.2056	19.4459	21.3817	23.1769	19.0286	18.3173	17.8455	17.672	17.1727	21.291	17.3879	16.4012	16.6457					2	2	0.644811	1.90034	GTP-binding protein SAR1a	SAR1A
3184	24.7369	24.8899	24.619	24.6309	24.4678	24.2279	23.7019	23.8944	24.0902	24.007	23.5094	24.079	22.0301	22.0827	21.8287				+	22	22	3.19221	1.88466	ATP-dependent RNA helicase DDX1	DDX1
688	17.3386	16.2418	17.5127	18.1295	16.9465	18.3457	21.2971	20.7719	20.5216	20.6708	22.3998	16.5182	18.5016	17.0773	18.3747					3	2	0.447972	1.87836	GTPase KRas;GTPase KRas, N-terminally processed	KRAS
4344	17.4182	18.0323	17.0484	18.1294	17.006	18.346	20.3533	20.1956	20.3011	20.108	19.576	18.2259	17.5559	17.0892	17.6453					3	3	1.48114	1.87318	A disintegrin and metalloproteinase with thrombospondin motifs 1	ADAMTS1
3844	18.0762	17.468	19.7373	20.076	20.2002	17.719	17.8506	17.7285	19.5888	20.0455	18.1152	21.2346	17.7349	18.3246	17.7388					32	31	0.938337	1.86567	STE20-like serine/threonine-protein kinase	SLK
3440	18.7923	17.5113	17.1712	17.5195	16.6226	17.6606	17.5486	19.9231	19.896	17.4319	20.4035	17.5879	16.4312	16.2566	17.1573					2	2	0.860969	1.85942	DnaJ homolog subfamily C member 1	DNAJC1
1244	17.8288	17.1291	17.1123	17.712	18.6457	17.9516	17.8262	16.6834	18.3985	18.6302	17.7394	17.266	16.8494	17.8153	13.4033					2	2	0.59365	1.85587	Monocarboxylate transporter 8	SLC16A2
1939	21.2791	17.1088	20.5872	21.9748	22.1988	21.3761	23.3566	23.5592	23.8962	24.3741	24.0196	22.9673	22.3016	21.1186	22.4433					12	7	1.4311	1.83247	AP-1 complex subunit beta-1	AP1B1
3603	20.4235	17.9201	17.4112	16.6264	16.8722	17.9584	17.6291	20.1023	20.6392	20.2595	17.6382	20.6823	17.9898	18.3917	16.7096					2	2	0.78223	1.82962	Transcription factor 25	TCF25
4405	17.1866	17.7277	17.5667	17.8524	16.4546	17.7092	16.642	16.6867	18.7865	20.9786	20.7267	17.5561	17.8348	18.167	17.8487					3	3	0.748455	1.80359	Protein kinase C and casein kinase substrate in neurons protein 3	PACSIN3
1286	23.3321	23.3069	23.8915	23.5897	24.1465	24.1736	24.1209	23.7439	23.9101	22.6647	24.2478	22.6152	22.9365	16.554	24.6968					8	8	0.283466	1.78015	60S ribosomal protein L13a;Putative 60S ribosomal protein L13a protein RPL13AP3	RPL13A;RPL13AP3
4143	17.8536	16.8586	17.7368	16.614	16.7309	17.1432	16.6154	17.5004	17.5491	18.1077	17.2145	18.2605	17.1871	17.1419	13.9652					2	2	0.723239	1.76278	Armadillo repeat-containing protein 1	ARMC1
4092	17.168	17.7879	17.3274	15.2535	18.3817	18.324	19.7281	19.1727	20.1202	19.9234	19.7472	17.5493	17.4002	15.7484	18.7918					4	4	0.687436	1.75985	BMP-2-inducible protein kinase	BMP2K
2700	17.0093	17.7498	17.9436	16.7715	17.0496	17.2134	18.1662	18.1677	15.9683	18.4188	17.231	17.4518	16.2015	17.268	14.3569					2	2	0.885515	1.75844	Centromere protein Q	CENPQ
407	15.8658	17.777	16.6006	17.0486	17.3399	18.1515	17.9162	17.2285	18.7231	16.8104	17.9902	17.7501	12.1874	17.5226	17.5954					2	2	0.405995	1.74841	Cyclin-T2	CCNT2
1961	17.856	17.8537	17.4345	16.2117	17.423	17.7725	17.0897	17.4567	18.0863	18.6498	17.3365	18.0827	16.525	16.5399	15.783					2	2	1.72823	1.74038	Transmembrane protein 115	TMEM115
2227	26.44	27.1923	26.6224	24.9894	24.987	25.0667	26.4509	26.4846	26.4469	25.8458	26.0054	25.6833	23.7486	25.3136	23.3059					9	9	1.30944	1.72215	Non-POU domain-containing octamer-binding protein	NONO
4474	22.3276	18.0715	21.9906	18.617	21.2164	20.8936	21.7911	21.1765	21.6235	20.6469	16.4411	21.2099	16.6023	19.4844	17.0862					7	7	0.415781	1.70837	Centrosomal protein of 131 kDa	CEP131
869	21.0227	16.7131	21.0785	19.2021	21.3973	21.8053	25.4313	25.7361	25.9361	23.9059	23.9448	24.163	22.8595	21.5703	22.4988					28	28	1.90531	1.69502	Cation-independent mannose-6-phosphate receptor	IGF2R
2735	16.9276	15.6514	17.8371	17.46	16.833	16.5356	16.9279	20.2822	20.8881	17.5784	21.4582	18.7247	18.1041	17.2322	17.3456					10	10	0.646683	1.69317	ATP-dependent RNA helicase DHX29	DHX29
2113	25.5662	25.8115	26.4758	25.8937	25.3629	25.3941	26.4255	26.0804	26.3194	25.3417	26.2589	25.9289	24.4382	23.5789	24.4341					28	28	1.90463	1.69278	Eukaryotic translation initiation factor 3 subunit A	EIF3A
867	16.9287	17.754	15.6758	17.1181	17.2545	18.7196	18.0038	17.0417	17.8597	16.6781	18.0214	17.0736	16.4335	17.9693	12.3273					2	2	0.412993	1.68106	Pyruvate carboxylase, mitochondrial	PC
2022	25.4365	24.9061	25.1453	25.7397	25.0124	24.8624	24.0842	24.4721	24.3756	24.0699	23.779	23.821	22.8916	21.0021	22.7339					18	12	1.28753	1.68075	Polyadenylate-binding protein 4	PABPC4
2078	17.9205	17.7899	17.6542	18.019	18.2348	17.4751	17.5958	17.4668	17.4423	19.2162	18.0464	16.7369	16.4446	15.258	17.2802					2	2	0.838128	1.6722	Apoptosis-stimulating of p53 protein 2	TP53BP2
4351	21.594	16.9392	21.571	21.4565	21.328	21.7201	21.0658	21.3149	20.8272	18.8545	17.6665	21.5721	17.874	17.5654	17.6443					11	11	0.651133	1.66982	Poly(U)-binding-splicing factor PUF60	PUF60
3721	18.3846	17.0588	17.0293	17.8915	18.4012	17.6931	16.3412	17.2949	17.2936	19.7686	17.3114	18.0708	16.8892	15.012	18.3147					2	2	0.615052	1.64497	Ubiquitin carboxyl-terminal hydrolase 26	USP26
1283	22.5955	17.5761	22.6487	22.4823	22.5356	21.688	21.6463	21.2975	21.1369	21.6111	21.8868	21.9311	20.4508	18.8358	21.2116					13	13	1.09212	1.6436	Alpha-taxilin	TXLNA
1712	23.7584	20.8862	23.6748	23.6194	22.8207	23.9244	22.9797	22.6057	22.2652	22.305	22.4202	20.3175	20.6356	17.6511	21.8998					9	9	0.492582	1.61872	40S ribosomal protein S4, X isoform	RPS4X
1024	17.4777	17.3954	17.8979	17.6514	16.7749	17.7089	18.1812	18.3296	16.5165	17.5813	20.9708	17.3578	17.189	17.7015	16.1662					2	2	0.574761	1.61773	CD9 antigen	CD9
1250	24.2134	25.2205	25.0153	17.3446	25.0732	23.8443	25.8663	25.0988	25.3147	25.5432	25.9508	25.5144	23.7147	24.7478	23.7235					14	14	1.91041	1.60748	60S ribosomal protein L4	RPL4
2288	20.4792	16.9281	20.318	21.1481	21.1009	19.6497	21.0791	19.9072	20.348	21.7117	22.383	20.6959	19.1439	21.9114	18.9551					7	7	0.673494	1.59337	Intersectin-1	ITSN1
872	27.3888	27.2428	27.4734	27.654	26.7642	26.9473	26.6188	27.0101	26.7772	26.628	25.8444	26.293	24.9625	23.7507	25.327					23	16	1.39189	1.57505	Polyadenylate-binding protein 1;Polyadenylate-binding protein 3	PABPC1;PABPC3
2547	17.2021	17.4031	17.04	16.7066	18.0534	17.4601	17.2412	17.6391	17.4162	18.0346	17.8875	18.0356	14.0385	17.3942	17.812					2	2	0.586614	1.57098	Nucleoredoxin	NXN
129	22.1101	21.5066	22.0678	21.9163	21.2452	22.3067	23.6858	23.7201	23.9476	23.2723	23.7299	23.5996	22.3967	21.1686	22.3281					10	10	1.69165	1.56947	Alkyldihydroxyacetonephosphate synthase, peroxisomal	AGPS
120	17.5987	18.3399	16.9373	16.214	18.5207	17.6312	20.1977	20.4321	18.5452	21.4581	20.491	17.939	18.1904	16.9868	20.0234					4	4	0.497304	1.56254	ATP synthase subunit O, mitochondrial;Protein downstream neighbor of Son	ATP5O;DONSON
1698	20.6303	20.2417	21.6176	20.3986	16.9949	21.0982	20.7083	20.866	20.7249	20.5297	19.6446	19.8568	18.1925	18.5644	18.6093					2	2	2.19283	1.555	40S ribosomal protein S29	RPS29
1521	16.7603	18.3548	18.8945	17.7219	17.9769	17.8063	19.5344	19.412	19.6224	19.8609	19.482	17.9705	17.9566	18.434	16.2683					13	13	0.8217	1.55149	Kinesin-like protein KIF11	KIF11
2379	20.2773	20.112	20.9829	20.5411	20.3672	20.2137	20.7953	20.1982	18.5778	19.8474	19.9844	17.7335	18.0294	17.7321	17.1638					3	3	0.937464	1.54669	Putative oxidoreductase GLYR1	GLYR1
2043	17.1806	18.6198	17.9284	17.5949	18.8285	18.3186	20.7247	20.6374	21.1303	21.0364	20.8045	21.1557	19.6004	19.483	19.2757					5	5	3.41567	1.54579	Disintegrin and metalloproteinase domain-containing protein 9	ADAM9
4355	17.0229	16.8596	18.0684	17.6653	16.4461	17.2593	16.1798	17.5811	16.7188	17.2301	17.0381	20.7744	16.7018	16.2063	17.5246					3	3	0.53127	1.53661	Translation initiation factor eIF-2B subunit delta	EIF2B4
3450	17.822	17.6084	16.6114	16.7186	16.834	17.1691	17.2513	16.5342	18.4311	17.7184	18.1917	18.7667	16.2022	16.5495	17.3224					3	3	1.57146	1.53427	Kinesin-like protein KIF16B	KIF16B
2154	25.1578	24.8746	25.456	25.9644	25.8323	25.768	24.7711	25.0199	24.7857	25.5232	24.9285	24.7376	22.8911	24.4206	23.3199					15	15	1.38132	1.51921	Clathrin interactor 1	CLINT1
1365	22.7971	23.7699	23.3589	22.4789	23.4811	23.4814	23.6056	20.6966	23.0914	22.9166	17.7014	17.5639	18.489	17.1767	17.9772					4	4	0.348208	1.513	60S ribosomal protein L28	RPL28
4356	17.1259	17.949	17.8167	17.4405	17.6998	17.6031	20.3343	20.7276	20.4918	17.2417	20.1643	20.2624	17.4919	18.0011	17.6452					5	5	0.685255	1.51004	V-type proton ATPase subunit H	ATP6V1H
1918	17.9112	18.2113	18.4879	17.3826	17.1024	16.7552	21.022	20.9762	21.5994	17.3615	21.2107	20.7538	19.0585	17.6199	18.138					3	3	0.512883	1.50324	Golgin subfamily A member 2	GOLGA2
2602	17.6949	17.9283	18.0334	18.2094	16.8021	16.0026	17.0685	17.3221	17.3916	17.2318	18.5743	19.1319	17.2367	17.7544	15.4647					2	2	0.76991	1.49404	Protein CASC4	CASC4
1697	21.115	17.3056	22.8741	22.9746	22.6863	23.1674	21.1382	21.9181	20.3286	20.3896	21.4167	21.2126	20.0465	17.9928	20.5012					8	8	0.830916	1.49282	40S ribosomal protein S18	RPS18
828	17.7094	18.7571	20.6763	17.9355	17.0677	18.2319	17.1897	21.6231	21.8217	21.6531	21.436	21.9261	20.9403	18.011	21.5921					2	2	0.601072	1.49061	Putative signal peptidase complex catalytic subunit SEC11B;Signal peptidase complex catalytic subunit SEC11A	SEC11B;SEC11A
2239	21.5938	21.6742	22.9986	18.1783	22.4285	22.4901	21.584	22.8219	22.2461	21.5539	21.2688	21.9795	21.3954	17.2967	21.6425					5	3	0.450066	1.48922	Poly(rC)-binding protein 2	PCBP2
230	17.6479	16.3954	17.9215	16.4982	17.3113	18.0931	20.3212	20.9741	20.688	20.6424	20.7776	17.541	19.9177	17.0835	17.4935					3	3	0.467452	1.48873	Secretory carrier-associated membrane protein 3	SCAMP3
2992	16.564	18.6686	17.9026	18.4325	17.1881	18.5711	18.4719	17.2618	18.4753	17.8868	17.627	18.0035	16.5851	17.4969	14.9712					2	2	0.931393	1.488	Fanconi anemia group B protein	FANCB
1363	26.7002	26.9669	27.5138	27.0218	26.5618	27.3873	27.2826	27.3382	27.1269	27.2642	27.0464	27.1918	26.1359	24.4539	26.4511					14	14	1.12223	1.48714	60S ribosomal protein L5	RPL5
1962	17.8965	22.0081	17.2186	18.195	18.3908	17.1284	17.5007	17.9424	16.0279	21.3872	21.3541	17.2433	17.9024	19.3822	18.2722					3	3	0.437637	1.47596	Tripartite motif-containing protein 26	TRIM26
1716	22.5274	22.5184	23.5774	22.1084	16.9211	22.6819	24.1198	24.0669	23.7619	23.4266	23.6946	23.7124	23.8867	17.4065	25.1169					9	9	0.243228	1.47449	40S ribosomal protein S6	RPS6
284	24.1136	23.4894	23.6539	23.1587	23.4112	23.0865	23.0513	23.2583	22.4851	23.1813	22.6969	22.8879	21.1003	22.9217	20.3337					13	13	0.877241	1.4701	Eukaryotic translation initiation factor 3 subunit H	EIF3H
2002	26.0524	25.2082	26.2073	24.8038	24.8613	25.5331	24.4324	25.465	24.47	24.5143	24.1908	25.3443	23.2754	23.9279	22.4953					6	6	1.26486	1.4503	TAR DNA-binding protein 43	TARDBP
4524	20.7749	18.6077	20.6041	20.9151	20.8963	20.4294	21.0732	21.3967	21.7223	21.9239	21.7127	20.6528	20.208	19.8806	19.8577					8	8	1.6187	1.44771	Fibronectin type-III domain-containing protein 3A	FNDC3A
2784	23.7653	24.3888	24.3492	25.0816	25.0034	24.3333	25.7057	25.1503	25.7351	25.8536	26.7732	25.8114	24.8237	24.0942	25.202					51	51	1.47687	1.43943	Kinectin	KTN1
3826	17.2924	18.3775	17.8556	17.2733	16.5732	17.4995	17.1116	15.9668	18.573	17.7945	17.6095	18.2272	15.6932	17.4891	16.1334					2	2	1.18525	1.43851	GDNF-inducible zinc finger protein 1	GZF1
3000	17.3855	16.4439	16.3268	17.4047	16.8529	18.0027	17.4803	16.7671	16.8235	19.4309	17.9061	18.1228	17.1767	16.9194	17.0521					2	2	1.39067	1.43718	Estradiol 17-beta-dehydrogenase 11	HSD17B11
1513	17.7801	17.5213	18.2261	18.4224	16.3481	17.6805	18.3103	17.4288	16.4425	18.6686	19.4432	16.5431	17.0222	17.3408	16.0361					2	2	0.677058	1.41859	Rap1 GTPase-GDP dissociation stimulator 1	RAP1GDS1
46	16.7243	17.0029	17.1687	18.1666	17.6992	17.5146	18.8684	17.0108	15.9539	18.353	17.9955	17.8933	16.5388	17.1543	16.2941					2	2	2.08432	1.41823	Protein ITFG3	ITFG3
1630	22.8417	21.8691	21.5221	22.5451	21.6424	23.0286	21.2974	21.7199	21.4805	21.9086	21.3686	22.041	21.8967	17.4777	21.7086					8	7	0.411692	1.41171	Eukaryotic initiation factor 4A-I	EIF4A1
713	24.284	23.8336	24.2926	24.0507	23.3426	24.1844	24.9904	25.48	25.5716	25.4089	25.1022	24.7148	23.6343	23.8936	23.5941					10	10	2.4557	1.36795	Dolichyl-diphosphooligosaccharide--protein glycosyltransferase subunit 1	RPN1
1827	22.3678	16.4652	22.1904	22.106	22.6273	22.2898	23.5734	23.989	24.5053	23.4895	24.397	23.4708	22.7644	20.8991	23.5987					19	19	0.731854	1.36506	Clathrin heavy chain 1	CLTC
1020	16.8391	16.9476	17.3457	16.812	16.0418	18.759	18.5434	17.2555	17.5346	17.6755	18.008	18.7571	16.1074	18.2089	16.0385					2	2	0.806744	1.36195	Amine oxidase [flavin-containing] A	MAOA
2746	18.2594	19.081	17.7465	17.3521	15.5848	17.669	16.5748	17.8153	18.0632	18.4288	18.2946	18.556	18.2371	16.7392	16.2232					5	5	1.04974	1.35995	Retinoic acid-induced protein 1	RAI1
2141	21.654	16.9194	21.9977	21.8814	22.3687	21.751	20.8513	21.4084	21.6547	21.5324	20.7353	21.081	19.7594	19.8659	19.6471					8	8	2.32372	1.3587	Helicase-like transcription factor	HLTF
786	18.7295	18.2531	17.5234	17.6702	17.5203	17.8878	21.3697	16.8924	21.8037	21.8561	22.1593	21.677	20.3856	20.8172	20.4816					2	2	2.64809	1.33598	Signal recognition particle receptor subunit alpha	SRPR
938	21.4521	17.8195	20.3353	21.0344	22.5155	20.7461	17.4199	20.2453	20.359	20.4328	18.2185	17.4619	17.439	17.8106	16.9542					13	13	0.634935	1.30312	Desmoplakin	DSP
1904	22.9399	23.5554	23.2115	23.8244	23.5408	23.0843	24.0073	23.8776	24.2608	24.3838	24.9764	24.0457	23.3063	22.7018	23.4909					14	14	1.64331	1.30228	Cytoskeleton-associated protein 4	CKAP4
3208	17.3746	17.8283	17.6464	16.5729	16.2339	17.9799	17.3393	17.6706	17.8308	18.4286	16.4531	20.8613	16.486	16.9265	18.4451					3	3	0.388121	1.29514	Protein Jade-3	JADE3
1722	18.7428	17.1454	16.9322	22.8642	17.978	18.4511	23.9456	23.5208	23.6578	23.0974	23.1623	23.4061	22.5288	21.4521	21.809					5	2	1.76012	1.29199	Ras-related protein Rap-1A	RAP1A
1635	22.6435	21.5909	22.7559	21.5997	22.873	22.937	23.3986	23.742	24.0549	24.3205	23.6583	24.5058	22.0807	23.5562	23.0084					7	6	1.19913	1.27975	Cell division control protein 42 homolog	CDC42
3499	17.4993	18.2067	18.1105	17.8011	18.0531	17.6837	18.5611	17.7061	17.2818	17.6804	17.2143	19.1074	16.8651	16.9808	16.3797					2	2	0.986043	1.25883	Vacuolar protein sorting-associated protein 13A	VPS13A
1804	23.7147	24.9769	22.6085	21.8375	23.5902	18.1782	22.7921	21.9113	23.8489	22.6362	22.0064	23.1337	21.1734	21.7745	21.099					9	9	1.47761	1.24312	60S ribosomal protein L24	RPL24
2595	21.2601	17.9492	19.9114	16.8923	21.4349	21.4333	17.1172	17.1626	17.0305	19.4404	19.879	17.1755	17.7371	17.675	17.355					7	7	0.665877	1.24257	Enhancer of mRNA-decapping protein 4	EDC4
589	17.2772	17.6346	18.0479	16.4061	17.5473	18.3259	17.3505	16.9623	17.159	18.327	18.425	17.76	16.7863	17.0085	17.0073					5	5	2.30724	1.23662	Kinesin-like protein KIF20A	KIF20A
4141	17.1775	18.3923	17.5272	16.7478	17.2971	16.9678	17.7841	17.3118	16.6857	19.5869	19.3536	17.2556	17.2779	17.2937	17.9644					2	2	0.719961	1.22001	28S ribosomal protein S18a, mitochondrial	MRPS18A
3329	20.5365	16.1445	20.4671	17.4823	20.7312	20.0155	17.6469	19.8921	16.6483	17.1191	17.7204	20.0331	16.9686	17.2042	17.086					4	4	0.606068	1.2046	G-protein coupled receptor-associated sorting protein 2	GPRASP2
169	17.47	17.611	17.8722	17.8354	17.0199	16.156	16.393	16.9571	16.9747	17.8462	17.7107	18.4089	16.5994	18.6616	15.0915					2	2	0.49766	1.20445	Interferon-related developmental regulator 1	IFRD1
4699	18.5975	16.5974	17.1714	17.5393	17.1453	18.144	17.843	17.757	18.0092	19.2073	17.9994	18.6263	17.3306	16.8694	18.0417					3	3	1.15419	1.19709	Zinc transporter 1	SLC30A1
4637	26.2647	26.0415	26.418	26.1996	25.901	25.6413	25.1201	25.1493	25.0333	24.9043	24.9522	24.9129	23.913	23.1428	24.1363					13	10	1.77702	1.19244	YTH domain-containing family protein 2	YTHDF2
1396	21.1432	21.1654	21.1686	21.2221	21.1272	21.2765	21.2618	21.3635	21.6181	18.1604	16.3058	21.6791	17.5978	17.8254	17.155					18	18	0.304851	1.18904	T-complex protein 1 subunit epsilon	CCT5
813	23.7411	22.917	23.7278	24.1745	23.5427	24.2326	22.581	22.9892	22.5602	23.3072	22.7408	23.0357	22.1184	21.5288	21.8722					13	13	2.13215	1.18812	2,3-cyclic-nucleotide 3-phosphodiesterase	CNP
2103	17.1551	18.8415	17.1232	17.7332	17.3321	17.1516	17.3533	18.2459	17.3042	17.4513	16.82	18.998	18.1709	16.7953	14.758					2	2	0.426342	1.18169	Lysosome membrane protein 2	SCARB2
3988	17.3234	17.5896	17.4614	17.6335	17.8018	17.276	17.9113	18.101	17.3105	17.6197	16.9648	18.2601	16.1554	16.7941	16.3842					2	2	1.31132	1.17028	Protocadherin-9	PCDH9
1315	26.0842	26.427	26.5402	26.7448	26.5874	26.8853	26.1816	26.2722	25.7647	25.4539	25.9437	25.7822	24.0151	25.0635	24.596					4	2	1.59603	1.16837	40S ribosomal protein S27	RPS27
1683	26.1755	25.5301	26.5671	26.8913	26.2205	26.3112	25.1161	25.5583	24.8454	24.4561	25.4394	25.2009	23.7552	24.0633	23.7749					11	11	1.69544	1.16767	40S ribosomal protein S7	RPS7
722	20.2469	18.5068	22.1656	22.6131	22.0414	23.1044	23.3013	23.6532	23.9048	24.3581	25.2299	23.8974	23.9971	22.8477	23.1904					10	7	1.04216	1.15009	ADP/ATP translocase 2;ADP/ATP translocase 2, N-terminally processed	SLC25A5
971	17.1822	17.5563	18.062	17.6471	16.9208	17.7825	17.9617	18.2886	17.5959	18.5353	17.3968	17.6978	17.0972	16.5563	16.5341					3	3	1.38293	1.14747	Tyrosine-protein phosphatase non-receptor type 2	PTPN2
2727	16.849	17.8017	16.964	18.2548	16.7466	17.607	17.0185	17.2312	17.4726	17.0913	18.9665	17.6848	16.7345	17.2504	16.3227					13	1	0.866067	1.14499	RanBP2-like and GRIP domain-containing protein 4;RanBP2-like and GRIP domain-containing protein 3	RGPD4;RGPD3
260	15.7719	16.8949	17.4792	17.5042	18.0502	18.0462	16.7068	16.9649	19.2732	18.6215	17.9482	17.9965	17.3529	16.4547	17.3309					2	2	1.44745	1.14259	Mitochondrial ribonuclease P protein 3	KIAA0391
1162	21.7214	21.6817	21.3117	22.0508	21.0865	22.1014	22.1261	22.8327	22.151	22.8334	22.4386	22.2888	21.6872	21.33	21.1216					8	8	2.10203	1.14067	Heme oxygenase 2	HMOX2
3841	15.8512	17.3731	18.1129	16.976	17.6773	17.3956	17.9998	17.5203	17.4981	18.2729	17.3249	18.2134	16.3369	17.8442	16.2151					2	2	0.872862	1.13837	Gigaxonin	GAN
4218	26.7849	26.088	26.5041	26.8646	26.3397	25.7375	25.5617	25.7997	25.8166	25.0893	25.8045	25.4234	25.1573	22.3497	25.4124					20	18	0.492413	1.13262	Insulin-like growth factor 2 mRNA-binding protein 1	IGF2BP1
2903	16.7976	16.7087	17.8102	17.08	17.2981	16.7642	20.432	20.0301	20.7567	20.3114	20.6785	20.4722	20.2389	17.6879	20.1463					5	5	0.600605	1.12965	Dyslexia-associated protein KIAA0319-like protein	KIAA0319L
3195	16.7808	17.7814	18.2036	17.0161	17.1908	18.3203	17.4336	17.1144	18.385	18.2509	18.2153	17.8297	17.3613	16.5498	16.9992					2	2	1.85248	1.12851	Inositol hexakisphosphate kinase 1	IP6K1
3331	17.2316	16.8282	17.3217	17.7884	18.0588	18.1821	20.5743	17.8266	21.0425	16.9809	18.4533	20.7655	17.3594	17.9814	17.4734					6	6	0.431975	1.1285	RalBP1-associated Eps domain-containing protein 1	REPS1
2051	18.8361	18.1565	21.7073	17.086	17.5751	17.5516	20.5567	20.7899	20.6021	21.7639	21.1592	21.0489	20.5466	19.4813	20.5782					4	4	1.244	1.12197	Phosphatidylinositol-binding clathrin assembly protein	PICALM
2461	20.9284	17.9968	21.5383	21.5268	21.1042	21.1622	20.8147	21.0521	20.7198	20.3715	20.5936	21.1562	20.7032	17.3315	20.7228					7	7	0.414324	1.12125	G patch domain-containing protein 4	GPATCH4
3188	17.192	18.6653	18.809	18.0342	19.1922	17.4981	18.9017	18.2881	17.285	17.4047	16.5915	17.6385	17.0517	17.978	13.2513					4	1	0.307837	1.1179	T-complex protein 1 subunit zeta-2	CCT6B
1506	17.2276	17.184	17.0738	16.9587	16.8647	17.2141	16.5893	17.6158	17.401	17.4773	17.7647	18.726	17.1919	16.6044	16.8387					2	2	1.25844	1.11099	Serine/threonine-protein kinase Nek4	NEK4
2997	18.4093	17.4843	17.7248	17.287	17.2952	17.9047	21.3126	21.2556	21.1139	21.0077	21.2878	18.5133	20.135	16.3337	21.0089					4	4	0.263003	1.11043	Golgi membrane protein 1	GOLM1
3490	17.675	17.0117	16.9478	18.028	17.292	17.9201	18.7995	17.4913	16.8396	19.0924	17.5391	17.5322	16.6953	18.1009	16.0398					2	2	0.624291	1.10924	Myotubularin-related protein 9	MTMR9
1648	17.948	18.3846	20.0638	22.1813	16.0535	17.7938	22.1885	22.6889	22.3044	22.2204	22.0872	20.9986	21.3264	20.0449	20.6273					5	5	0.963835	1.10256	Ras-related protein Rab-14	RAB14
3834	18.1618	17.6903	18.2568	17.9405	17.9368	17.0882	16.4057	17.7816	17.1605	19.3668	17.7186	18.7524	17.1336	17.693	17.7157					2	2	0.996128	1.09855	Autophagy protein 5	ATG5
171	16.7786	17.5119	17.427	17.7907	17.0729	17.8862	16.7395	17.6376	18.4062	17.6207	17.3378	18.392	15.2501	16.0922	18.7284					2	2	0.426897	1.09326	Agrin;Agrin N-terminal 110 kDa subunit;Agrin C-terminal 110 kDa subunit;Agrin C-terminal 90 kDa fragment;Agrin C-terminal 22 kDa fragment	AGRN
3226	17.3902	17.5095	17.7381	17.2743	17.3594	16.729	17.4096	17.3178	18.2938	17.8428	17.1913	18.1812	16.3399	17.7162	15.8952					3	2	0.81155	1.08797	Histone deacetylase 2	HDAC2
1776	24.7756	24.6337	25.0537	24.9792	24.6419	24.366	22.9288	24.0821	23.578	23.6975	23.3144	23.9325	23.1205	21.1945	23.3951					12	12	0.685569	1.07811	Eukaryotic translation initiation factor 4 gamma 2	EIF4G2
1805	20.8213	17.2299	19.3851	18.565	20.6102	20.9343	21.3927	17.2334	21.4857	22.0247	21.5588	21.6531	21.2792	20.3339	20.4015					7	7	1.48113	1.07402	60S ribosomal protein L36a;60S ribosomal protein L36a-like	RPL36A;RPL36A-HNRNPH2;RPL36AL
2013	19.9053	16.8413	20.4987	20.1035	17.4465	20.0262	20.3607	20.5649	19.9412	20.792	21.4148	20.074	20.167	19.2849	19.6194					5	5	1.08176	1.06984	DnaJ homolog subfamily C member 3	DNAJC3
2902	16.9098	17.7554	18.7468	17.8122	17.0575	17.6307	16.8153	18.4344	17.0345	18.6321	17.807	18.1571	17.1989	16.8069	17.3832					2	2	1.65991	1.06906	ELMO domain-containing protein 2	ELMOD2
531	18.7125	17.0069	17.3153	17.2655	16.9265	17.6463	16.9884	17.3351	17.0334	18.8027	17.5491	19.9661	16.7671	17.8798	18.4825					3	3	0.546516	1.06281	Carboxypeptidase D	CPD
2951	17.8852	15.7231	17.2479	19.1047	17.6251	17.8858	18.2635	17.4488	15.9036	17.3783	18.5397	17.4482	15.295	18.2797	16.6165					2	2	0.48945	1.05832	DTW domain-containing protein 1	DTWD1
729	25.1164	23.9276	24.7008	24.7633	24.284	25.4915	23.6415	24.4975	24.2881	24.1493	23.0722	24.3122	23.4224	21.679	23.2915					10	10	0.699537	1.04696	60S acidic ribosomal protein P0;60S acidic ribosomal protein P0-like	RPLP0;RPLP0P6
1568	17.6465	18.4287	18.9048	16.4615	19.0098	17.4386	20.0613	20.3394	20.1519	19.059	19.9287	17.8171	17.2684	17.7401	18.662					4	4	0.639843	1.04481	Sodium/potassium-transporting ATPase subunit beta-3	ATP1B3
1695	24.169	22.882	24.1099	22.7615	23.4102	23.2547	23.7198	23.658	23.3715	22.7667	23.9954	22.3277	22.0936	20.8619	23.0214					4	4	0.577645	1.03766	40S ribosomal protein S14	RPS14
3165	17.5779	18.4585	17.4872	18.2955	17.2037	17.4586	18.1606	18.6078	18.4572	17.5796	17.9326	18.7703	16.5099	18.3304	16.3319					2	2	0.641318	1.03679	Myeloma-overexpressed gene 2 protein	MYEOV2
3125	21.354	20.9261	22.2888	20.9037	21.2415	21.1387	22.0537	19.9191	21.3899	17.4042	22.6888	18.9443	17.5892	20.7508	17.6128					9	9	0.211137	1.02817	Zinc finger CCCH domain-containing protein 15	ZC3H15
2681	18.2165	16.8573	18.9716	16.7611	17.628	17.2998	17.7164	19.7493	19.4539	16.1915	20.8878	17.5551	17.6633	16.7248	17.1619					5	5	0.292948	1.02813	Inhibitor of nuclear factor kappa-B kinase-interacting protein	IKBIP
2856	17.4672	18.3959	16.161	16.5466	17.3721	18.3413	18.4662	18.4171	17.5479	18.4821	18.4343	19.7088	17.1462	17.5221	18.8944					3	3	0.687741	1.02081	Iron-sulfur cluster co-chaperone protein HscB, mitochondrial	HSCB
2162	23.2628	23.5168	23.3194	23.5126	23.7698	23.3863	21.7325	23.1518	21.7712	23.5714	22.9483	22.0919	21.696	21.835	22.0194					8	8	1.09298	1.02042	Ubiquitin carboxyl-terminal hydrolase 10	USP10
849	24.3044	25.1532	24.4757	24.5937	24.989	24.7384	25.1315	25.5447	25.6055	26.6464	26.3726	26.0799	25.6898	24.3336	26.0208					32	32	0.875498	1.0182	60 kDa heat shock protein, mitochondrial	HSPD1
2179	19.9238	17.6093	19.9039	17.7463	18.0247	19.5437	20.5543	20.8385	21.1009	21.3406	21.2038	21.0013	20.1828	20.4636	19.8588					11	11	2.14136	1.01349	Sarcolemmal membrane-associated protein	SLMAP
234	17.883	17.9933	17.9935	17.8461	17.9604	17.8461	17.4738	18.5241	16.4992	16.4099	17.763	18.756	14.8433	17.564	17.4984					2	2	0.375749	1.00773	Inhibitor of nuclear factor kappa-B kinase subunit beta	IKBKB
860	18.2219	17.054	18.3167	17.3401	17.7272	16.2181	19.4713	19.8848	16.9904	19.8294	17.7071	17.4325	18.5855	16.6862	16.694					3	2	0.434753	1.00111	Ras-related protein Ral-B	RALB
3302	18.3181	18.1525	17.2738	17.7244	18.1255	17.5064	17.0152	17.2714	18.0169	17.5988	17.7828	17.8186	15.6131	16.4931	18.1125					3	3	0.605935	0.993847	E3 ubiquitin-protein ligase RNF25	RNF25
3332	17.6639	17.2167	18.5756	18.004	17.8913	17.0791	16.558	18.058	18.3018	17.5231	19.2988	18.0928	17.5315	17.1933	17.2095					4	4	0.863768	0.993427	Regulator of microtubule dynamics protein 1	RMDN1
3595	17.153	17.4194	18.7312	17.4348	17.6135	17.5215	17.0491	18.6509	16.1463	19.0131	18.2263	16.6121	17.1252	17.1035	16.6504					6	1	0.614978	0.990816	RNA-binding protein 4B	RBM4B
2583	18.6345	17.0845	16.3158	17.0842	17.067	18.5527	17.6612	17.8618	17.6067	16.7445	18.8791	18.4973	15.8822	18.0812	17.188					2	2	0.467465	0.989833	39S ribosomal protein L54, mitochondrial	MRPL54
3407	18.3494	17.1477	18.8324	16.7835	17.5588	18.0296	17.7866	15.7977	19.5157	18.429	17.4546	17.1137	14.8566	17.0771	18.1129					2	2	0.401093	0.983568	Integrator complex subunit 4	INTS4
3117	16.7314	17.3623	16.6012	17.4092	16.9385	18.2809	18.1628	16.8737	17.4623	17.8102	18.5346	18.2242	16.2874	17.0307	18.3008					3	3	0.720635	0.983348	Serine/threonine-protein phosphatase 4 regulatory subunit 1	PPP4R1
4479	17.1519	16.691	20.3162	17.9416	20.4532	17.5118	16.6276	20.2506	16.4425	18.5097	17.2294	20.2807	17.3281	17.3434	18.4053					15	15	0.441495	0.980983	Trinucleotide repeat-containing gene 6B protein	TNRC6B
1647	17.3185	17.3588	16.4646	17.7045	17.8504	17.7915	17.9133	17.3296	17.2461	16.7944	17.8417	18.244	17.3871	16.7388	15.841					2	2	0.712574	0.97108	Ubiquitin-conjugating enzyme E2 N;Putative ubiquitin-conjugating enzyme E2 N-like	UBE2N;UBE2NL
4325	20.0501	17.2174	21.1809	17.113	19.7333	19.5341	16.7505	20.0534	20.0441	19.4378	17.0943	19.9027	18.3035	17.5838	17.6406					5	5	0.466102	0.968955	Zinc finger CCCH domain-containing protein 7B	ZC3H7B
3962	18.0659	16.7568	16.5946	16.7434	17.6079	17.2975	18.3654	17.8501	17.4289	17.0482	18.7044	18.2246	17.5285	16.7659	16.7826					2	2	0.809392	0.966683	Probable cysteine--tRNA ligase, mitochondrial	CARS2
2094	18.1122	17.6463	18.3385	17.6057	16.7241	17.6026	17.8051	17.1631	18.2094	16.8964	19.3953	16.9774	15.2654	17.7555	17.3671					2	2	0.354401	0.960368	cGMP-dependent protein kinase 1	PRKG1
4016	18.1233	17.5931	15.6422	18.4697	17.1475	16.6881	18.7067	17.8312	17.4679	17.1335	17.4194	18.3233	15.7565	17.5078	16.7365					2	2	0.704512	0.958515	Vacuolar protein sorting-associated protein VTA1 homolog	VTA1
1150	24.6141	17.2705	24.5373	18.0404	24.4085	24.5647	24.0263	23.8664	23.7755	23.997	22.691	23.1979	22.1217	21.9293	22.968					4	4	0.89805	0.955616	60S ribosomal protein L12	RPL12
1367	24.1898	24.0185	25.1307	22.5483	22.9204	22.4113	25.2785	25.1587	24.4675	25.1968	23.6905	25.1531	23.2824	25.0907	22.801					7	7	0.486358	0.955421	40S ribosomal protein S5;40S ribosomal protein S5, N-terminally processed	RPS5
1047	22.2022	21.7145	21.5669	21.2479	22.1028	22.4863	24.15	23.6553	23.7274	24.0659	24.0797	22.1543	24.2919	18.556	24.5891					12	11	0.175232	0.954306	Peptidyl-prolyl cis-trans isomerase B	PPIB
3007	17.119	17.5353	17.7333	17.4865	17.4643	17.5588	17.077	18.2723	17.4003	17.8036	18.0966	17.3941	17.4176	16.4892	16.5348					2	2	1.22584	0.950924	LEM domain-containing protein 2	LEMD2
1039	18.1988	17.388	16.9632	18.4895	17.6164	16.9818	17.377	16.8092	16.3517	18.0752	18.3421	17.7105	17.1317	17.5808	16.5647					2	2	1.28655	0.950208	cAMP-dependent protein kinase catalytic subunit beta;cAMP-dependent protein kinase catalytic subunit gamma;cAMP-dependent protein kinase catalytic subunit alpha	PRKACB;PRKACG;PRKACA
1058	20.1265	17.0136	20.7879	18.3368	17.5851	17.3315	17.7126	19.8384	17.9575	17.5615	17.2947	19.725	16.4557	18.3143	16.9714					14	14	0.426412	0.946561	Eukaryotic translation initiation factor 4B	EIF4B
1708	24.6624	25.7929	25.8573	25.4566	25.6734	25.5662	26.1311	25.8936	25.7995	25.5093	26.1147	25.553	24.7383	25.0334	24.5686					16	16	1.7852	0.945534	60S ribosomal protein L7a	RPL7A
4369	18.5169	17.0982	17.8725	17.7886	17.0899	16.4367	17.0498	16.9634	16.6369	17.7579	17.9297	17.063	17.5093	15.6388	16.7732					2	2	0.712001	0.943142	Rab5 GDP/GTP exchange factor	RABGEF1
4364	17.0418	18.3	17.1642	17.3096	17.3626	16.6017	17.4952	17.3925	16.5752	18.4101	18.0905	17.7919	18.1714	15.7926	17.5158					2	2	0.569977	0.937608	ATPase inhibitor, mitochondrial	ATPIF1
4212	23.3809	23.1166	23.4232	23.4383	22.9849	23.0299	23.0413	22.8194	22.9642	22.8472	22.898	22.9016	21.8076	21.4657	22.5669					14	14	1.34254	0.935515	Constitutive coactivator of PPAR-gamma-like protein 1	FAM120A
3802	17.8825	15.8008	17.0931	17.4847	17.6639	17.9604	17.9325	18.1119	16.7337	18.2038	17.6592	17.0422	18.192	16.5069	15.407					2	2	0.459502	0.933072	SprT-like domain-containing protein Spartan	SPRTN
1008	17.0813	17.5319	17.5594	17.718	17.0716	17.5714	16.7284	18.713	17.1613	17.328	18.0753	18.0436	17.1803	16.5743	16.897					2	2	1.44224	0.931744	Cytochrome c oxidase subunit 5A, mitochondrial	COX5A
3873	17.5176	17.0891	17.8003	18.1084	17.1571	17.1017	17.8204	17.5732	16.9994	17.5392	16.9842	19.3043	16.971	17.1658	16.8994					2	2	0.590438	0.930507	Uncharacterized protein C1orf198	C1orf198
1565	16.9503	17.5736	16.3328	17.6884	17.5586	18.1825	17.3143	17.6708	15.8374	18.127	16.9666	17.0282	17.0633	16.5553	15.7229					10	1	0.787807	0.926774	Heat shock-related 70 kDa protein 2	HSPA2
277	17.2107	16.3944	18.0753	17.9114	17.7358	17.8084	17.5881	17.961	17.6831	18.2584	17.7735	18.4788	17.0206	15.467	19.2622					3	3	0.339321	0.920307	UDP-N-acetylglucosamine--peptide N-acetylglucosaminyltransferase 110 kDa subunit	OGT
4422	16.7753	17.9129	16.7151	17.3027	16.904	17.2353	18.3974	17.5424	17.8938	18.8125	17.5101	19.0928	17.2385	16.9403	18.503					3	3	0.596301	0.911252	Ras-related protein Rab-23	RAB23
1492	16.3462	17.9107	18.0535	18.4834	16.6901	17.4937	17.355	17.8479	17.7525	16.4522	18.1131	17.4861	16.8833	15.8176	16.6305					4	4	0.71264	0.906658	Breast cancer type 2 susceptibility protein	BRCA2
2223	17.4146	18.7144	16.2435	18.0299	17.395	17.1962	18.3355	17.2013	17.8142	17.8374	18.334	16.8568	16.5438	17.0729	16.7024					2	2	0.913694	0.903035	Serine/threonine-protein phosphatase 2A 56 kDa regulatory subunit alpha isoform	PPP2R5A
2115	24.7901	26.0152	25.9443	26.2032	26.2383	25.2494	24.4788	24.7593	24.6276	23.7081	24.9498	24.5112	23.2168	24.3661	22.8958					12	12	0.711573	0.896754	Ubiquitin-associated protein 2-like	UBAP2L
4599	17.239	17.4166	17.7484	16.2991	17.5074	17.4386	17.8962	16.3488	16.618	18.1307	18.0354	18.4763	17.6538	16.8069	17.4959					4	4	1.42444	0.895274	Small kinetochore-associated protein	KNSTRN
2940	16.6121	16.8903	17.5586	17.8147	17.8398	17.8867	18.1675	18.3234	17.1023	18.9281	17.1518	17.5568	16.5397	18.2189	16.1986					3	3	0.469466	0.89321	Cohesin subunit SA-2	STAG2
3548	18.936	17.8675	16.6978	18.4872	17.4223	18.2613	17.139	16.7218	18.2065	18.9371	17.5082	17.8541	17.062	17.7513	16.809					2	2	0.801957	0.892331	Perilipin-2	PLIN2
1672	21.7076	18.0078	22.54	17.744	22.3788	17.1152	18.0406	22.1855	21.8319	19.6857	18.1671	17.6653	17.4332	17.5339	17.9163					5	5	0.6333	0.878226	60S ribosomal protein L37	RPL37
47	22.6086	22.5992	23.266	21.9771	21.01	21.8248	21.7867	22.11	22.2438	21.6003	21.6166	21.9626	22.3803	17.2793	22.8874					15	15	0.186759	0.877492	Eukaryotic translation initiation factor 3 subunit C;Eukaryotic translation initiation factor 3 subunit C-like protein	EIF3C;EIF3CL
973	23.7749	21.5874	23.2918	22.9426	23.2777	23.0699	22.4862	22.7291	22.5353	21.9235	21.4116	22.5646	21.1528	20.6241	21.5179					7	5	0.962182	0.868295	Probable ATP-dependent RNA helicase DDX5	DDX5
3492	17.5985	18.333	17.9185	18.1296	17.2507	17.8781	18.9485	16.6726	18.2372	18.1618	18.4644	17.5752	17.3584	17.866	16.3855					2	1	0.786561	0.86385	Transcriptional activator protein Pur-beta	PURB
125	17.3732	18.216	16.6651	17.6543	18.7176	17.3395	17.5979	16.6995	17.0349	17.9471	17.6161	19.2774	16.9063	16.5222	18.8299					2	2	0.418563	0.860725	28S ribosomal protein S17, mitochondrial	hCG_1984214;MRPS17
3112	16.664	17.7268	17.2142	16.6207	17.4913	19.4889	17.2654	17.6021	17.5399	17.7413	19.043	18.1001	17.7439	17.8783	16.6814					3	3	0.726304	0.860251	Centrosomal protein of 192 kDa	CEP192
3768	17.2267	16.995	17.5829	17.6953	18.2334	18.0743	17.5396	18.6373	16.3915	17.6583	17.5241	18.1309	17.3028	15.829	17.6035					2	2	0.674651	0.859317	ER degradation-enhancing alpha-mannosidase-like protein 3	EDEM3
1859	23.8079	23.8269	23.9293	21.1383	24.009	23.9124	24.3131	23.8233	23.9971	23.3791	24.0859	24.2726	23.9114	22.1865	23.067					7	7	0.687701	0.857573	60S ribosomal protein L18a	RPL18A
4021	17.8812	17.8177	16.955	16.7552	18.6419	18.0434	17.1948	18.6895	17.6507	18.4244	17.1461	17.1944	17.7162	17.5738	14.9589					2	2	0.352364	0.838652	Transcription and mRNA export factor ENY2	ENY2
1877	17.9391	18.1512	16.2485	18.2169	17.1468	17.6026	18.9633	17.2331	16.4242	17.2418	17.655	18.8088	18.4937	16.5499	16.147					3	3	0.413078	0.83841	Neurogenic locus notch homolog protein 2;Notch 2 extracellular truncation;Notch 2 intracellular domain	NOTCH2
1874	18.3974	17.6497	16.6456	17.6429	18.4865	18.545	17.3249	18.2925	16.9139	17.286	18.4988	17.989	16.7479	18.2989	16.2241					2	2	0.511057	0.83428	UBX domain-containing protein 1	UBXN1
1304	17.5095	18.0702	19.1341	15.8799	16.6265	17.3865	17.392	17.303	18.2436	18.1239	18.1489	17.57	17.3978	18.2232	15.7345					3	1	0.475909	0.829149	Eukaryotic translation initiation factor 1	EIF1
3963	17.7044	18.1918	18.2809	17.203	17.4208	16.0483	17.5925	17.9211	18.3446	18.4487	19.211	16.9622	17.8035	17.198	17.1419					2	2	0.523827	0.826154	Phosphopantothenate--cysteine ligase	PPCS
2722	17.7209	17.6008	17.7606	18.5055	17.1622	16.911	17.9453	18.1833	17.6258	17.9832	19.0474	17.8754	17.3474	18.3395	16.7563					4	4	0.620984	0.820923	Probable helicase senataxin	SETX
897	25.0003	24.6689	24.9057	25.5409	24.8871	24.921	25.524	25.4614	25.7145	26.265	26.1567	25.3116	25.525	24.1358	25.6133					33	33	0.656126	0.819764	Protein disulfide-isomerase A4	PDIA4
2237	17.0177	16.5446	16.7676	17.0301	18.0628	16.0851	18.85	16.4629	17.9343	18.6831	18.211	17.4152	16.3187	17.0706	18.4708					2	2	0.485849	0.816363	Transcription termination factor 1	TTF1
3849	20.2775	17.4059	17.3304	20.7032	17.8433	20.7693	22.3327	22.4597	23.1495	21.5758	21.6509	21.0005	21.0962	19.2584	21.4326					5	5	0.503601	0.813321	Sodium-dependent neutral amino acid transporter B(0)AT2	SLC6A15
2702	17.6438	17.0675	17.5306	17.1842	17.1994	18.1213	17.6396	17.892	17.5733	18.5907	18.1791	17.7566	17.3761	17.7806	16.9475					3	3	1.11566	0.807402	Arginine/serine-rich coiled-coil protein 2	RSRC2
3136	16.7726	17.5585	18.4827	17.8899	17.2273	17.4008	16.7155	17.5002	16.9301	17.9629	17.6624	17.7183	17.2071	16.8823	16.8401					2	2	2.25358	0.804705	Putative glutathione-specific gamma-glutamylcyclotransferase 2	CHAC2
2825	17.5199	17.8417	17.0423	16.6938	18.0932	17.6399	18.4598	17.3811	18.1757	17.8255	18.2554	18.2612	16.9806	17.0574	17.9016					3	3	1.1467	0.800837	Protein ZGRF1	ZGRF1
2139	16.6889	16.5825	17.1796	17.7901	18.2731	17.9055	16.9019	17.8225	17.4065	17.9294	18.7485	17.8748	17.805	16.7608	17.5861					2	2	0.875862	0.800212	Histone RNA hairpin-binding protein	SLBP
4697	22.7464	16.974	22.6098	21.4854	21.4071	21.7044	20.6705	21.1834	21.1451	20.9906	20.7911	21.4096	21.1583	17.8309	21.8047					8	8	0.255141	0.799165	Insulin-like growth factor 2 mRNA-binding protein 2	IGF2BP2
430	23.2358	23.2134	23.2771	22.2274	21.8029	22.5894	22.6287	22.7552	22.424	22.0404	22.9945	22.369	22.7085	19.2564	23.043					7	7	0.255503	0.798678	DnaJ homolog subfamily A member 2	DNAJA2
1072	17.4268	17.2918	18.3022	18.1893	16.4941	17.4826	17.2607	16.8094	17.2594	18.1877	17.0405	18.9699	16.1718	18.7017	16.9313					3	3	0.35462	0.797775	Beta-adrenergic receptor kinase 1;Beta-adrenergic receptor kinase 2	ADRBK1;ADRBK2
4586	21.2663	18.691	20.612	17.7071	17.1876	21.0069	17.5927	21.9303	21.8363	21.8531	21.5806	21.4329	20.8291	20.4613	21.1869					3	3	1.51491	0.79641	Peptidyl-tRNA hydrolase 2, mitochondrial	PTRH2
4493	19.837	17.6245	20.7147	19.5111	19.7777	19.5952	20.0534	19.7143	19.5083	20.0327	19.7946	17.1232	18.0124	17.8357	18.7355					6	6	0.3347	0.788965	Brain-specific angiogenesis inhibitor 1-associated protein 2	BAIAP2
1662	21.5	21.6276	23.0838	21.8752	21.6974	22.9404	22.8412	23.301	23.5713	22.235	22.3848	22.9233	22.6799	19.6949	22.8069					6	6	0.309356	0.787151	60S ribosomal protein L27	RPL27
4503	18.4694	17.2351	17.2836	17.6511	16.4223	17.8773	18.2995	16.3104	17.9746	18.5036	18.6852	17.7517	18.2205	17.6005	16.7589					2	2	0.70249	0.786866	DNA polymerase eta	POLH
1145	21.7496	18.8105	21.0468	21.7845	21.259	21.4373	21.5586	21.7005	21.8365	22.724	22.022	22.5285	22.0585	20.5665	22.3052					8	8	0.601078	0.781371	Endoplasmic reticulum resident protein 29	ERP29
3085	16.8486	17.8908	17.1382	17.193	17.0643	16.7392	17.2745	16.9944	17.6908	17.4977	18.2815	17.4024	16.5296	17.5556	16.7684					2	2	0.866342	0.776035	Protein FAM45A;Protein FAM45B	FAM45A;FAM45B
2483	18.1522	16.4092	17.6393	17.932	17.8465	18.5384	17.6494	17.6566	17.4418	17.9965	18.1123	17.9258	16.9352	18.0755	16.6982					3	3	0.839346	0.775224	Vacuolar protein sorting-associated protein 53 homolog	VPS53
3748	18.0956	18.6823	17.7769	16.3237	17.4861	17.9955	17.889	17.7864	16.4933	19.1157	17.1174	17.115	16.0958	17.9433	16.9864					2	2	0.381155	0.774198	Serine/threonine-protein kinase 33	STK33
389	17.5493	17.3072	18.1669	17.1985	19.1198	17.5236	17.2756	16.7632	17.482	16.6725	18.2983	18.7344	17.8346	17.1603	16.3981					2	1	0.439558	0.770715	Kinesin-like protein KIF1B	KIF1B
141	18.0499	17.5301	16.9592	17.4521	17.7989	16.6483	16.5732	18.3594	16.9685	17.5088	17.8895	18.0223	16.7649	16.73	17.6166					2	2	1.10286	0.769718	Amyloid beta A4 precursor protein-binding family B member 1	APBB1
2493	19.0633	18.1953	17.9902	16.9546	16.6268	16.7145	18.2948	17.4382	17.8418	17.2256	19.012	17.8498	17.1213	17.5248	17.1449					2	2	0.640245	0.765468	Myomegalin	PDE4DIP
660	17.8762	17.0194	16.9903	18.082	16.6075	18.1112	17.9793	19.7875	19.752	19.9988	17.8112	18.2561	17.1253	18.8151	17.8349					2	2	0.388687	0.763594	NADH dehydrogenase [ubiquinone] 1 beta subcomplex subunit 10	NDUFB10
1326	17.8456	16.3209	16.6018	19.6757	17.3509	17.4214	16.6514	16.5235	17.5031	18.7228	17.026	17.6609	18.7079	16.0663	16.3476					2	2	0.321542	0.762636	Neutral amino acid transporter A	SLC1A4
2111	17.5754	18.2039	17.6049	16.9547	17.6117	18.7627	18.1463	18.4319	17.3599	17.4032	17.6222	17.3475	16.8298	17.6236	15.6408					2	2	0.581662	0.759589	Probable ATP-dependent RNA helicase DHX34	DHX34
2617	18.1625	17.6352	17.3543	17.2877	17.6033	18.4221	17.3842	17.8641	17.1784	17.1744	19.4244	18.1302	15.8239	18.8752	17.7712					2	2	0.27327	0.752879	UPF0547 protein C16orf87	C16orf87
1937	17.346	17.2116	16.7256	17.8354	16.4779	17.3487	18.0412	16.9169	17.1578	17.4967	18.2343	16.5762	17.7672	17.4982	14.7867					3	3	0.284371	0.751701	Polypeptide N-acetylgalactosaminyltransferase 2;Polypeptide N-acetylgalactosaminyltransferase 2 soluble form	GALNT2
2829	18.0393	17.8711	16.9335	18.5976	17.8719	17.9477	18.5685	17.4031	17.2127	17.8196	17.6037	17.5182	17.2001	17.2201	16.2674					4	4	1.08073	0.751335	C2 domain-containing protein 5	C2CD5
3131	18.1232	18.7194	17.6307	17.7053	17.7396	16.2158	16.811	18.5015	17.325	18.9728	18.8339	18.3997	17.2227	17.2843	19.4555					2	2	0.423084	0.74794	Transmembrane protein 263	TMEM263
840	17.8764	18.2343	18.2769	18.0352	16.8919	18.0993	17.2347	17.945	17.9518	17.6908	18.58	18.4717	16.5748	18.3556	17.5693					3	1	0.566381	0.747595	COUP transcription factor 1	NR2F1
4648	21.681	16.8138	22.0574	21.7355	21.6446	22.2224	22.9025	22.8689	22.9549	23.2691	22.7106	22.0289	22.4476	20.6766	22.6442					8	8	0.444971	0.746746	Signal recognition particle receptor subunit beta	SRPRB
3038	19.6948	16.7824	20.2767	17.4501	19.7586	19.537	17.9732	17.0848	17.4914	17.8138	18.0557	17.6075	16.8743	16.5544	17.8343					5	5	0.844386	0.738024	Neuron navigator 1	NAV1
2272	17.0112	17.5349	17.7776	18.3225	17.2278	18.1513	17.5217	17.4114	18.1096	18.5317	17.544	17.8973	17.0433	17.2751	17.4721					2	2	1.08799	0.727545	Activating signal cointegrator 1	TRIP4
1348	18.61	17.0919	19.2142	17.0671	16.2402	17.2161	16.624	18.6483	17.2267	17.1475	18.1161	18.6018	17.6693	16.8485	17.1833					2	2	0.668663	0.721416	Dual specificity mitogen-activated protein kinase kinase 4	MAP2K4
3148	16.9504	18.4402	16.3212	17.5913	16.4169	17.4812	20.2602	20.4158	20.904	17.3697	17.9621	18.5453	16.9412	17.5302	17.2443					9	9	0.884186	0.720409	Sec1 family domain-containing protein 1	SCFD1
1900	25.2359	24.6082	25.4429	23.667	24.1485	23.6153	24.7469	24.2202	24.6043	23.7525	23.6834	23.9627	24.3959	23.4923	21.3492					13	13	0.326362	0.720386	Fragile X mental retardation protein 1	FMR1
384	16.9682	17.8373	16.5661	16.8882	17.9036	17.2778	16.883	17.4866	18.3606	17.783	18.1142	17.4462	16.1475	18.053	16.9946					2	2	0.541611	0.7161	Nucleolar pre-ribosomal-associated protein 1	URB1
4661	16.5998	16.4777	16.4486	18.3697	17.8942	17.7293	19.7427	19.9206	20.054	20.0212	18.0785	17.3387	18.535	17.1301	17.6418					2	2	0.324588	0.710501	Sorting nexin-8	SNX8
1397	16.0154	18.5278	16.9903	17.4699	17.2136	17.8614	19.9904	18.2357	19.3998	17.7057	20.1835	18.2074	17.5003	20.0952	16.3849					2	2	0.204138	0.705405	Phosphatidylserine synthase 1	PTDSS1
4428	17.408	17.6051	17.6114	16.945	16.7603	17.7581	18.0382	16.8625	17.8447	17.4962	17.359	17.2644	16.384	16.4964	17.1238					6	6	1.37291	0.705127	Zinc finger and BTB domain-containing protein 21	ZBTB21
1700	25.854	26.2462	26.44	26.1829	26.0973	26.5744	25.9244	25.9843	26.0521	25.7988	25.9931	26.2411	25.6815	24.4648	25.7968					13	13	0.71565	0.696595	40S ribosomal protein S11	RPS11
3623	17.463	17.9547	17.3311	16.67	18.3482	18.1551	16.8946	17.8457	18.4309	17.4533	17.4977	17.7602	16.9435	16.9782	16.7001					2	2	2.23567	0.696479	G patch domain-containing protein 1	GPATCH1
4602	17.6064	17.9009	16.4873	18.014	16.9019	17.7609	17.0267	18.6647	17.7982	17.4693	18.352	17.6631	17.5518	17.625	16.2208					2	2	0.586764	0.695577	DmX-like protein 1	DMXL1
1126	17.2943	17.7723	17.504	17.8391	18.8558	17.6308	18.5642	18.2006	18.4236	17.3915	18.4041	18.3942	18.6575	17.3429	16.1028					2	2	0.357376	0.695527	DNA repair protein complementing XP-G cells	BIVM-ERCC5;ERCC5
1842	18.1423	16.7555	17.6848	16.6559	16.6576	17.754	22.2064	22.4941	22.5294	22.0244	21.6382	18.5139	20.7013	17.1534	22.2358					3	3	0.137259	0.695283	Large neutral amino acids transporter small subunit 1	SLC7A5
3562	17.652	18.8776	17.0591	17.8628	18.1813	17.314	17.4872	18.5948	17.8104	17.4988	17.8474	17.925	17.7363	16.8438	16.6091					2	2	0.879359	0.693981	Protein C10	C12orf57
3731	17.0946	16.0569	16.2973	17.0261	16.3688	16.9913	17.6174	17.503	18.2881	17.9597	17.9747	17.1715	16.0659	17.0458	17.9308					2	1	0.500553	0.687785	Charged multivesicular body protein 4a	CHMP4A
3242	17.2603	17.0725	17.5982	17.2635	18.3733	17.9204	18.3443	18.6038	17.4459	17.5312	17.202	17.8966	17.3172	18.0419	15.2134					4	1	0.322911	0.685741	60S ribosomal protein L3-like	RPL3L
3019	17.087	16.9136	16.5524	17.5495	18.5278	17.1937	16.5055	16.6029	18.048	17.3581	17.4789	18.213	17.9951	18.1068	14.9063					2	2	0.249072	0.68058	Liprin-beta-2	PPFIBP2
3566	16.8138	18.3086	17.3799	19.0282	16.6204	17.9665	17.298	17.435	17.1026	18.0924	18.5527	17.5971	17.1975	17.394	17.6231					2	2	1.05117	0.675887	Methionine synthase	MTR
2910	18.1847	19.0492	17.5467	17.3478	17.9238	17.8894	17.8421	17.0048	19.1291	18.3292	16.9356	18.2278	17.557	17.3409	16.5811					2	2	0.553148	0.671174	Citrate lyase subunit beta-like protein, mitochondrial	CLYBL
4147	17.5491	17.536	16.5885	16.9128	18.0831	18.7138	16.6092	17.665	17.3592	17.9185	17.9973	17.9567	17.1212	17.1598	17.5805					4	4	1.96697	0.670347	HAUS augmin-like complex subunit 2	HAUS2
2960	17.3319	17.5784	15.3764	18.1947	16.8362	18.0135	17.8851	18.5081	18.8842	17.6998	19.0254	17.455	17.8426	18.0215	16.3146					3	3	0.3853	0.66718	RING finger protein 10	RNF10
3822	20.7015	18.4526	21.8245	20.7302	17.806	21.2587	22.5116	22.9969	23.908	22.5064	21.5037	21.4916	20.5401	21.3354	21.6403					8	5	0.635334	0.661929	Ras-related protein Rab-1B;Putative Ras-related protein Rab-1C	RAB1B;RAB1C
1976	16.8496	17.0826	17.9174	17.2433	17.4623	17.161	18.3022	17.0937	17.1035	17.8012	18.3008	17.2977	16.6112	16.9962	17.8153					2	2	0.650297	0.659002	Nuclear inhibitor of protein phosphatase 1;Activator of RNA decay	PPP1R8
1114	24.9542	24.4851	25.2739	25.1101	25.2103	25.7234	26.0077	26.0017	26.1189	26.4092	26.5997	26.2944	26.0797	25.4054	25.8522					17	17	1.40644	0.655388	Calnexin	CANX
3293	17.6418	16.9673	18.1449	16.7089	17.3885	16.9167	18.0901	20.9363	20.9668	17.8919	17.8782	17.5186	16.5023	17.2986	17.528					3	3	0.913243	0.653235	Vesicle transport through interaction with t-SNAREs homolog 1A	VTI1A
749	28.3267	28.907	27.8425	26.9077	27.2327	27.2337	26.6516	27.4259	26.7753	27.0915	26.3679	26.6693	25.7537	26.9339	25.4884					27	27	0.591924	0.650878	Nucleophosmin	NPM1
1016	16.7308	17.3258	16.8554	16.4925	18.3485	17.1107	21.5	21.5695	22.4655	22.1234	21.8269	21.6474	21.3187	21.1597	21.1703					4	4	1.92897	0.649715	V-type proton ATPase subunit B, brain isoform	ATP6V1B2
2164	22.6092	17.7832	21.8774	16.681	16.8081	22.7371	22.2735	22.1618	22.5104	22.6686	22.6015	22.3606	22.2507	21.2192	22.22					3	3	0.855447	0.646955	Neutral alpha-glucosidase AB	GANAB
3015	17.9342	17.356	18.0755	17.476	17.6461	17.3185	18.3423	17.9849	17.5015	18.2665	17.7132	18.6544	17.2839	16.9282	18.483					2	2	0.522278	0.646317	E3 ubiquitin-protein ligase RNF169	RNF169
2155	17.072	15.9984	17.6097	18.058	17.6074	17.4555	18.2326	18.0786	16.4434	17.3819	18.5136	17.7627	15.8285	17.7805	18.1106					2	2	0.339959	0.646176	Maternal embryonic leucine zipper kinase	MELK
2142	18.1283	17.3278	17.5044	18.7449	17.5899	16.9965	20.4961	19.9181	17.2968	20.8045	17.6149	17.9273	18.2964	18.2867	17.8444					5	5	0.246611	0.639743	Protein disulfide-isomerase A5	PDIA5
2704	17.5172	16.7837	18.0845	18.04	16.4608	16.7259	17.2447	17.5199	17.5672	17.2471	17.4609	17.4157	16.8437	18.0078	15.353					2	2	0.343514	0.639672	Protein MCM10 homolog	MCM10
110	17.3717	17.7858	18.445	17.4287	18.044	16.6532	17.2002	17.9538	16.5948	17.3591	18.1837	17.3187	17.0747	17.8781	15.9952					2	2	0.446693	0.637894	Prostaglandin reductase 2	PTGR2
3105	16.7784	17.9241	17.4534	18.2268	17.1958	17.0568	17.4646	17.5747	16.5622	18.1395	18.2826	18.294	16.365	18.1891	18.2512					6	6	0.440337	0.636917	RB1-inducible coiled-coil protein 1	RB1CC1
953	18.6659	16.7476	16.3824	18.1273	16.9463	16.6101	17.3939	17.7364	17.7672	17.8605	18.1715	18.3286	17.7027	17.5848	17.1822					2	2	1.40416	0.630278	1-phosphatidylinositol 4,5-bisphosphate phosphodiesterase gamma-2	PLCG2
4532	17.9324	17.6184	16.9222	17.4468	19.0679	16.5904	17.7739	17.0162	17.3169	17.2228	17.7964	17.8135	16.7721	17.6731	16.5008					4	4	0.71097	0.628894	Trafficking protein particle complex subunit 8	TRAPPC8
989	17.6859	17.0121	18.7713	18.5566	18.1439	19.2455	18.187	17.5102	17.7642	16.8772	17.8053	18.0779	16.7075	16.836	17.3398					2	2	0.692574	0.625719	Cadherin-2;Cadherin-4	CDH2;CDH4
3285	21.4541	17.1222	21.8782	21.3103	21.5122	21.8433	23.172	22.9821	22.9911	23.2595	23.7018	23.2168	23.2981	21.7795	23.2382					10	10	0.524868	0.620805	Coiled-coil domain-containing protein 47	CCDC47
802	16.8017	17.5829	17.5658	18.4964	18.2813	18.5651	17.6609	16.4562	17.0861	17.2624	18.2736	17.306	17.2394	16.8705	16.87					4	1	0.815804	0.620724	Gamma-enolase	ENO2
258	16.756	17.3374	17.4931	17.2485	16.753	17.5374	17.6626	18.3875	17.4481	17.3017	17.4857	16.3854	17.4871	17.7626	14.0656					2	2	0.191833	0.619174	Serine/threonine-protein phosphatase 6 regulatory ankyrin repeat subunit A	ANKRD28
4316	16.946	16.4007	17.7155	18.1388	17.0581	16.3332	17.5199	16.7448	17.3289	19.0131	17.6707	18.5341	17.4872	18.0766	17.8046					2	2	0.651193	0.616507	Leucine-rich repeat and WD repeat-containing protein 1	LRWD1
2636	17.9188	16.6645	17.3969	18.0024	17.3183	17.6646	18.4339	17.4924	17.7362	17.9438	17.176	17.8516	17.8971	17.2406	15.9964					2	2	0.431186	0.612433	Aftiphilin	AFTPH
765	17.169	17.2866	16.6279	17.2597	18.0933	16.7431	16.816	17.2245	18.3197	17.6021	18.0496	17.7207	17.5649	17.532	16.4423					2	2	0.711374	0.611085	Beta-hexosaminidase subunit beta;Beta-hexosaminidase subunit beta chain B;Beta-hexosaminidase subunit beta chain A	HEXB
3059	17.3291	17.6109	17.8188	17.6217	17.2793	17.1924	17.8506	17.2226	18.1769	17.5025	17.8022	18.6054	18.1671	16.8419	17.071					2	2	0.508804	0.610039	Tudor domain-containing protein 7	TDRD7
2660	16.4745	18.2535	17.7445	17.4633	17.7046	17.4404	17.9407	16.7665	17.076	18.3241	17.2891	18.3159	18.3471	16.9417	16.8137					2	2	0.435067	0.608847	Zinc finger protein 574	ZNF574
2264	16.75	18.4887	18.8721	17.3103	17.8141	16.2406	16.9257	18.7738	17.4664	18.0385	17.6946	18.763	16.523	18.2939	17.8563					2	2	0.418378	0.607674	Nuclear receptor coactivator 2	NCOA2
2238	18.1252	18.4634	17.0824	17.2716	16.667	18.0848	18.0986	17.3296	16.6536	17.8183	17.1345	17.3533	16.7918	17.1057	16.591					3	1	1.13449	0.605891	Poly(rC)-binding protein 1	PCBP1
1045	25.7595	25.9799	25.8012	25.0774	24.6842	23.9356	25.5703	25.473	25.7806	24.6593	25.3417	24.339	22.5783	27.318	22.6331					10	10	0.1397	0.603505	Splicing factor, proline- and glutamine-rich	SFPQ
324	17.4118	16.916	17.6905	18.4834	17.4602	17.2314	16.473	17.6081	16.9824	18.3475	17.9118	17.7598	17.7287	16.8923	17.5881					2	2	0.899552	0.603346	ER membrane protein complex subunit 8	EMC8
2529	18.3377	17.265	17.7263	18.2014	17.7231	17.6964	16.3949	17.3256	18.5591	17.8774	18.109	17.1322	17.0397	18.1181	16.1534					2	2	0.398172	0.602448	Autophagy-related protein 16-1	ATG16L1
1273	22.8846	17.4397	23.0681	22.2427	22.2845	22.7795	22.419	22.571	22.3322	17.4099	17.3213	22.6429	18.3188	18.5904	18.6632					9	8	0.124694	0.60058	Eukaryotic initiation factor 4A-III;Eukaryotic initiation factor 4A-III, N-terminally processed	EIF4A3
3483	17.9413	17.813	18.2056	17.8084	17.123	17.2648	17.1297	17.5828	16.7182	18.3774	17.1339	18.3552	16.3137	17.374	18.3823					2	2	0.341842	0.598869	Serine/threonine-protein kinase SMG1	SMG1
3280	16.1521	16.7195	18.1933	17.1752	17.3657	18.1524	17.6458	18.0801	17.0463	18.9397	17.259	17.3336	18.2061	15.3611	18.1688					2	2	0.21323	0.598771	Proteasome assembly chaperone 2	PSMG2
3114	18.5321	17.4269	17.6783	17.6338	16.3791	16.6188	17.3036	16.9837	17.6018	17.7703	19.0795	16.5902	17.8579	17.1693	16.6233					2	2	0.302128	0.596468	Partitioning defective 3 homolog	PARD3
457	18.2547	17.4671	17.014	17.0618	19.2052	17.8672	17.4165	18.1297	17.4688	18.1956	16.3215	16.8566	17.6568	16.1729	15.7553					2	2	0.302248	0.59627	NADH dehydrogenase [ubiquinone] iron-sulfur protein 2, mitochondrial	NDUFS2
2626	23.4333	24.0237	23.6345	23.7648	23.8121	23.3292	23.4624	22.9435	23.105	22.572	23.4292	22.6799	23.1357	21.0593	22.7212					21	20	0.355037	0.588278	La-related protein 1	LARP1
932	16.7734	18.4582	17.807	17.7731	18.148	18.0845	17.3769	17.185	17.7772	18.2708	18.011	17.9411	17.7752	16.901	17.7875					5	5	0.880647	0.586408	Membrane cofactor protein	CD46
3630	17.8718	17.2772	17.6492	17.7611	17.3977	17.1389	18.526	16.742	16.9885	17.7544	17.1655	17.5917	16.1662	17.495	17.0921					2	2	0.610364	0.586117	Redox-regulatory protein FAM213A	FAM213A
4251	17.5423	17.2583	16.8423	17.1904	18.2158	18.0731	17.9502	17.6186	18.2111	17.2544	18.1878	17.7989	16.9022	18.1366	16.4463					2	2	0.438084	0.585353	SWI/SNF-related matrix-associated actin-dependent regulator of chromatin subfamily E member 1-related	HMG20B
4026	16.8179	18.3804	16.789	17.4502	18.1989	17.2434	17.7074	18.8812	16.4545	18.668	17.8591	17.058	17.0452	17.5167	17.3342					3	3	0.508721	0.562997	DNA methyltransferase 1-associated protein 1	DMAP1
4426	17.8746	16.683	17.3276	18.0095	17.1092	17.0808	18.0439	17.2526	17.6445	17.1105	17.1364	18.6661	17.356	17.227	16.6432					3	3	0.430105	0.562267	Kinase D-interacting substrate of 220 kDa	KIDINS220
3151	17.7281	17.1141	17.5313	17.0571	17.6285	17.8817	17.1482	16.5952	18.2088	17.1674	18.273	18.8157	16.771	16.9075	18.9007					6	6	0.26512	0.558957	Heterogeneous nuclear ribonucleoprotein L-like	HNRNPLL
2925	16.9696	17.8861	17.1963	17.221	18.4938	17.7319	16.5965	18.1231	17.8136	18.7022	17.4636	16.9017	16.4584	16.4103	18.5245					2	2	0.252612	0.558087	Protein unc-80 homolog	UNC80
1180	20.3356	18.0059	16.885	21.4699	22.0745	17.1949	17.1926	18.1405	17.9384	17.3981	18.36	17.9003	16.9471	17.466	17.572					7	7	0.758179	0.557786	DnaJ homolog subfamily A member 1	DNAJA1
951	17.515	18.0155	17.481	17.872	16.8943	17.3357	17.6073	17.0479	18.5202	18.5103	16.7416	17.6571	16.92	17.2746	17.0451					2	2	0.461181	0.556431	Tyrosine-protein kinase Fer	FER
3205	17.2107	18.6746	16.3868	17.878	18.2428	16.8061	17.3865	16.8023	17.4513	17.5197	18.0054	17.3785	16.5679	17.2722	17.3982					3	2	0.800252	0.555127	Septin-8	2019-09-08
475	17.9948	17.861	17.1633	17.5169	17.8023	17.7453	16.4073	16.3606	17.4123	17.1833	17.513	17.5264	17.2849	17.4775	15.7958					2	1	0.437993	0.55478	PERQ amino acid-rich with GYF domain-containing protein 1	GIGYF1
3503	18.8511	18.4258	17.3471	17.4289	17.7667	17.2075	18.0375	16.7449	17.0475	17.3169	18.8866	17.4248	18.3577	17.498	16.1164					2	2	0.267192	0.552099	Calcium/calmodulin-dependent protein kinase kinase 2	CAMKK2
4492	17.8314	17.2832	17.3005	18.3701	17.2986	16.7065	17.0403	17.2084	17.2737	17.1154	18.0718	20.0072	17.7902	16.9764	18.7742					3	3	0.214857	0.551206	Exonuclease 1	EXO1
227	17.4001	18.3609	17.8462	17.9816	17.4005	16.2018	15.7842	17.0416	17.5054	18.4035	17.467	18.7237	17.1255	18.3857	17.4315					3	3	0.441769	0.550506	Protein unc-13 homolog B	UNC13B
3343	16.9632	17.122	17.9627	16.4742	18.4099	18.1496	17.47	17.9089	17.3381	17.5095	17.6035	17.0253	15.734	17.3086	17.4603					2	2	0.397205	0.545131	Transcription termination factor 3, mitochondrial	MTERF3
3083	19.9744	18.1882	19.2368	19.9049	19.9138	20.1126	17.5449	17.8765	18.4082	18.6956	18.1108	17.5246	17.5511	18.5123	16.6369					5	5	0.354173	0.543574	Retinol dehydrogenase 11	RDH11
3952	18.3316	17.0317	18.6573	17.5246	17.8712	17.4242	17.9855	16.9334	17.95	17.4941	17.4923	17.9965	15.0883	18.2626	18.0035					2	2	0.203088	0.542871	Vacuolar protein sorting-associated protein 37B	VPS37B
423	16.0056	17.6974	16.5663	16.7418	18.26	17.5031	18.0282	18.206	17.5474	18.0221	17.2255	16.8081	16.8466	15.7033	17.8806					2	2	0.305268	0.541723	Polyglutamine-binding protein 1	PQBP1
3722	17.6739	17.3402	17.0281	16.857	16.8859	17.5123	17.6086	17.0097	16.4556	17.7446	18.3866	19.082	17.5643	17.5875	18.4455					2	2	0.485235	0.538642	Uncharacterized protein C14orf142	C14orf142
1600	21.033	18.267	21.2171	16.9502	18.813	17.8865	21.6662	21.6076	22.234	21.6011	21.9639	22.3103	22.1614	20.1875	21.9152					12	12	0.339509	0.53705	Methionine--tRNA ligase, cytoplasmic	MARS
2607	19.3054	17.5634	20.1169	15.9519	17.2804	17.0406	18.0525	19.2888	19.1309	18.1666	16.7302	18.8863	18.2879	16.8717	17.013					3	3	0.277443	0.536798	RNA demethylase ALKBH5	ALKBH5
2508	18.1472	17.3162	17.5782	17.6173	18.6251	17.2897	16.7628	17.212	17.341	18.1541	18.5262	18.4544	18.5586	17.9911	16.9771					4	4	0.490099	0.535952	DENN domain-containing protein 4C	DENND4C
1355	16.8549	17.5361	17.308	18.6307	18.5216	17.6674	16.7371	17.7722	17.3842	18.7962	17.6273	17.1597	17.0814	17.4488	17.4456					2	2	0.461326	0.535828	Adapter molecule crk	CRK
2682	17.694	17.1086	18.2604	16.8253	16.9835	16.806	17.8446	18.6842	17.4681	17.9152	17.2345	17.7744	18.2305	18.0813	15.0107					2	2	0.191178	0.533853	Protein FRA10AC1	FRA10AC1
850	25.1285	24.7173	25.2172	26.0317	25.4727	25.2523	26.2361	26.5452	26.8119	26.9176	26.9914	26.1983	25.9799	26.2179	26.3091					33	33	0.918187	0.533454	78 kDa glucose-regulated protein	HSPA5
4413	18.4136	18.0516	18.5587	17.8302	17.8863	17.8341	17.718	18.2398	17.5392	17.6557	18.1983	17.3449	16.7693	17.7274	17.1058					2	2	0.639577	0.532169	Integrator complex subunit 6	INTS6
851	16.7841	16.8208	18.1675	17.3475	17.7201	17.0165	18.0984	16.3857	19.1862	19.2533	19.232	16.888	17.9045	18.2471	17.6324					7	7	0.262542	0.529756	Laminin subunit gamma-1	LAMC1
382	17.7047	17.4849	18.0402	17.6344	17.7315	17.0375	16.8121	17.4286	18.0902	17.3354	18.1018	17.708	17.5217	17.4208	16.6303					2	2	0.662845	0.524137	Zinc finger protein 292	ZNF292
2464	18.9029	18.8841	16.8131	18.1506	17.5142	16.693	17.5357	17.8658	17.5357	17.9536	18.501	18.1064	17.0119	18.189	17.7976					2	2	0.610798	0.520852	RNA-binding protein 20	RBM20
2826	16.7971	18.1788	17.2314	18.8825	17.5708	17.2606	17.332	16.6605	17.0191	17.2492	18.6933	17.1332	16.8736	18.0237	16.6178					3	3	0.322247	0.520199	Decaprenyl-diphosphate synthase subunit 2	PDSS2
3571	16.8	17.9177	18.1043	17.8007	16.8041	17.1359	16.9349	18.3172	20.3217	19.9061	16.6055	17.6071	16.589	17.0515	18.9206					4	4	0.161273	0.519204	Gamma-soluble NSF attachment protein	NAPG
3443	16.7445	16.7627	18.1401	17.7	17.0157	16.3561	18.2216	18.1397	17.4655	18.7149	17.9094	17.7315	17.9535	17.2951	17.5524					2	2	0.654925	0.518279	Exocyst complex component 2	EXOC2
2785	18.1619	18.2078	17.8119	16.5427	18.6939	18.5945	17.7112	17.8965	18.2756	18.5088	17.3315	17.5083	18.0524	18.1286	15.6161					3	3	0.223697	0.517126	Zinc finger homeobox protein 4	ZFHX4
4226	17.2751	16.5064	18.0535	18.0403	17.1329	18.4659	18.7629	16.3071	16.7328	17.1146	18.3525	18.0329	16.4037	17.4971	18.0698					2	2	0.344075	0.509762	NCK-interacting protein with SH3 domain	NCKIPSD
836	18.3488	17.6508	17.8233	17.0818	17.1453	16.8407	16.5548	19.3754	17.9861	17.687	17.2906	17.648	18.1796	17.4606	15.4567					2	2	0.244157	0.509559	Myb-related protein B	MYBL2
3441	16.3727	17.6688	18.1654	16.5239	18.0841	17.6809	15.7963	16.3265	17.0722	18.0371	17.8282	17.4649	16.5711	16.5917	18.6468					4	4	0.289118	0.506863	N-terminal kinase-like protein	SCYL1
2755	17.6331	16.8267	17.337	17.0659	17.52	18.1879	16.0989	17.6775	17.7473	18.4713	17.4917	18.3652	17.1072	18.4108	17.2921					2	2	0.421421	0.506051	Rab9 effector protein with kelch motifs	RABEPK
4536	16.6725	16.5045	17.2175	17.5659	17.0967	17.7336	17.1821	18.4731	17.3475	16.9511	17.4502	18.6091	16.7447	16.5546	18.1934					2	2	0.286144	0.505873	Cytochrome c oxidase assembly factor 3 homolog, mitochondrial	COA3
1808	17.8088	16.9544	17.2812	17.1568	17.0454	16.9108	16.6418	18.684	17.8413	19.4	17.7487	16.1681	17.1586	17.3701	17.2705					3	2	0.209557	0.505871	Rho-related GTP-binding protein RhoG	RHOG
2614	18.5714	16.6076	16.1166	16.7415	18.0973	16.6918	16.7459	17.3845	18.8319	18.021	17.6088	16.9215	16.0825	17.3484	17.6226					3	1	0.364107	0.499302	Inositol hexakisphosphate and diphosphoinositol-pentakisphosphate kinase 1	PPIP5K1
2581	17.1622	16.9651	16.2976	17.0522	17.1498	17.573	18.2898	17.5169	17.2926	16.301	18.3307	17.6118	17.1272	17.4288	16.2008					2	2	0.285789	0.495564	Mis18-binding protein 1	MIS18BP1
4481	18.1976	17.4371	17.6032	16.8045	17.7563	17.9882	17.0575	17.4029	18.2309	18.1754	17.5839	17.2271	16.6071	17.5587	17.337					2	2	0.548515	0.494548	Exocyst complex component 7	EXOC7
2089	17.6524	17.3049	17.1398	16.7365	17.3431	17.6376	17.3638	17.2244	17.4463	17.117	17.6238	18.4761	15.9817	17.735	18.0224					2	2	0.261489	0.492616	Bleomycin hydrolase	BLMH
1254	17.4396	17.932	18.2339	17.5959	19.8443	17.959	18.539	17.4559	17.2141	18.1928	18.6973	16.4098	17.6234	16.318	17.884					2	2	0.227282	0.491481	Guanine nucleotide-binding protein-like 1	GNL1
2522	17.7113	17.6125	17.7155	17.2626	17.5057	17.7727	18.2397	17.1868	17.9772	17.6838	18.2296	18.4741	17.5628	18.185	17.1667					2	2	0.579886	0.49099	Protein FAM91A1	FAM91A1
4345	17.9105	17.5998	16.8726	17.2367	16.9063	17.8712	16.8578	16.8531	16.52	17.7982	16.9217	18.4102	17.7984	16.318	17.5432					2	2	0.31948	0.490145	Ubiquitin carboxyl-terminal hydrolase 25	USP25
4606	19.3917	17.4391	18.3548	15.9439	17.958	17.7177	17.832	17.3411	16.7849	18.188	17.8923	17.1978	17.4849	16.6123	17.7233					3	3	0.470398	0.485887	Transformation/transcription domain-associated protein	TRRAP
3340	16.9742	16.6715	17.7152	17.7081	17.44	17.0594	17.8351	17.4995	18.0764	17.7678	17.4178	17.9311	16.2109	17.7179	17.7375					2	2	0.385626	0.483466	Endoplasmic reticulum lectin 1	ERLEC1
2572	17.2517	17.7628	17.4818	16.985	17.728	18.5206	17.3264	18.049	17.9554	17.9052	17.9191	17.6091	17.4244	18.4628	16.1067					2	2	0.280167	0.47987	Zinc finger protein 746	ZNF746
3797	17.4529	17.2291	17.0053	17.7312	17.3187	17.4976	18.2078	18.0969	17.4267	18.1307	17.3637	17.3093	17.1016	17.5882	16.6797					6	1	0.569624	0.478014	Eukaryotic translation initiation factor 5A-2	EIF5A2
481	21.3815	17.997	21.4905	21.7304	21.1085	21.137	22.568	22.7338	22.6862	22.5698	22.8077	22.368	22.1699	22.1898	21.9534					8	7	1.49434	0.477448	Erlin-1	ERLIN1
2026	20.5222	17.7597	21.0886	20.7908	20.1029	20.2372	20.1035	20.0502	19.9439	19.4863	17.8151	16.9457	17.5271	17.2031	18.0978					8	8	0.235395	0.473051	Peptidyl-prolyl cis-trans isomerase-like 2	PPIL2
1336	18.5903	15.8858	17.5348	17.889	17.525	18.4888	17.4769	17.8678	17.4818	17.2177	18.4235	18.2149	17.6352	17.363	17.4551					3	3	0.542748	0.46754	Tyrosine-protein phosphatase non-receptor type 9	PTPN9
3480	17.0449	17.9146	17.9207	18.7858	17.2013	17.865	16.4408	17.8886	18.1521	17.3284	16.9219	17.3451	17.4727	16.4795	16.2487					2	2	0.508676	0.464846	Formin-like protein 2	FMNL2
4610	17.6443	16.7885	17.1761	16.674	18.2408	17.5312	18.2618	16.5556	17.5757	16.8502	17.7831	18.9132	17.9354	17.1392	17.0794					2	2	0.284856	0.464156	Probable RNA-binding protein 19	RBM19
4563	17.7263	17.7572	17.6366	16.2756	17.4258	17.3874	17.6561	16.7189	18.5122	18.4565	18.3523	18.6314	17.436	17.5533	19.0617					4	4	0.365164	0.463106	RNA-binding motif protein, X-linked 2	RBMX2
1418	17.0448	17.9154	17.729	17.1341	17.3734	17.7761	16.6578	16.8417	17.0763	18.1223	17.3323	18.7552	17.4565	17.8519	17.5123					2	2	0.466054	0.46302	Beta-arrestin-1	ARRB1
2502	17.2574	17.4777	17.6328	18.2233	17.5985	18.5353	16.8516	17.5014	16.6021	17.5234	17.1923	17.0998	16.5245	16.2834	17.6194					3	3	0.464513	0.462777	Protein GPR107	GPR107
1576	16.7299	17.3056	18.4624	17.896	18.0012	17.5759	19.3429	19.2885	19.3689	16.9412	19.5819	18.193	17.0922	17.5494	18.6865					2	2	0.198229	0.462675	Solute carrier family 12 member 2	SLC12A2
4620	22.6276	23.334	22.6932	23.829	23.6914	23.2004	23.9827	23.7762	24.297	24.2049	25.2731	24.382	24.2487	24.3919	23.8493					17	17	0.548682	0.456703	Hypoxia up-regulated protein 1	HYOU1
2913	17.762	17.6824	17.9315	17.9189	18.269	17.0282	17.4343	17.8302	17.9962	18.1492	19.6715	17.4751	18.8865	16.7993	18.249					2	2	0.194246	0.453657	Tetratricopeptide repeat protein 5	TTC5
1558	17.227	17.5579	17.4724	17.0445	17.8754	17.5622	16.9909	17.4253	18.28	17.4774	18.1093	17.9094	17.1227	17.3624	17.6549					4	4	0.870064	0.45203	Protein HIRA	HIRA
2670	17.3373	17.2915	17.1201	17.2316	17.238	16.7667	17.5445	17.7174	16.7515	16.9655	18.4886	17.8311	17.0535	18.4751	16.4067					2	2	0.234674	0.449967	TOM1-like protein 2	TOM1L2
1386	17.134	18.4991	18.3703	17.2687	17.5455	17.4812	17.3184	17.6613	17.9092	16.9012	17.7388	18.8163	17.6394	16.9525	17.5296					2	1	0.305107	0.444939	Phosphatidylinositol 5-phosphate 4-kinase type-2 alpha	PIP4K2A
927	16.6884	17.6735	17.3507	18.4965	16.9226	17.4338	16.9755	16.3737	17.8452	17.893	19.9124	17.2668	18.2551	17.0654	18.4184					2	2	0.187711	0.444445	Glutamine synthetase	GLUL
2371	18.2997	18.5194	18.0806	16.9639	18.593	18.431	17.3727	17.6211	16.6533	17.1157	16.7416	18.0685	19.0863	17.3086	14.2006					2	2	0.108141	0.443448	Putative tRNA pseudouridine synthase Pus10	PUS10
2991	18.6039	18.0829	18.4939	17.6199	17.6832	17.6555	17.39	18.4958	18.41	17.2019	17.2474	17.81	17.727	16.5861	16.6383					2	2	0.44603	0.435953	Spermatogenesis-associated protein 5	SPATA5
3572	18.337	18.6245	16.9204	18.7926	19.094	16.4471	17.1114	18.1676	17.7066	17.9237	18.4216	16.67	18.0697	16.4269	17.2145					3	3	0.243661	0.434795	Thioredoxin, mitochondrial	TXN2
1359	21.6972	20.33	21.5983	21.8707	21.1759	21.8702	24.3645	24.3748	24.6163	24.2035	23.8174	23.4621	23.4706	23.2336	23.4843					16	16	0.877337	0.431541	Vesicle-fusing ATPase	NSF
2376	18.0411	17.014	18.6381	16.5212	18.516	17.9986	16.9657	16.7548	17.562	18.5427	17.8221	17.5332	16.8657	17.6593	18.0788					2	2	0.390959	0.43138	Rab-like protein 6	RABL6
4478	18.0909	16.7926	17.3988	18.3479	18.5142	19.3973	17.8751	17.4416	17.1488	17.4772	18.0019	17.7012	18.0145	15.8305	18.045					2	2	0.224429	0.430091	Histone lysine demethylase PHF8	PHF8
4485	16.9618	17.2327	18.1039	16.5809	17.558	17.3966	18.0366	17.2267	17.4132	17.617	17.12	17.5776	16.8261	17.3387	16.8615					3	3	0.869966	0.42944	Centrosomal protein of 164 kDa	CEP164
2205	18.5238	18.2432	17.8396	16.9215	17.683	18.5513	17.4395	17.4859	18.2539	18.0357	18.5405	18.067	17.9939	18.4344	16.9272					3	3	0.378402	0.42927	Kinesin-like protein KIF14	KIF14
1105	17.3339	16.8059	18.9564	17.8189	17.0618	16.5952	17.3239	17.1586	17.2391	17.7041	16.8178	16.8709	16.5515	15.8209	17.7421					2	2	0.271327	0.426091	V-type proton ATPase 16 kDa proteolipid subunit	ATP6V0C
249	17.2997	18.4268	18.3647	17.209	17.895	18.5187	18.5377	17.149	17.9886	17.2168	17.7422	17.215	17.8358	17.0183	16.0436					3	3	0.318664	0.425419	Zinc finger protein 609	ZNF609
2864	22.5321	17.4202	22.0008	22.4628	21.6508	21.642	21.2832	21.7016	21.3125	18.1627	20.906	21.3317	20.338	17.7416	21.0489					12	10	0.108425	0.423976	Ankyrin repeat and KH domain-containing protein 1	ANKHD1
509	16.6833	16.5294	17.1437	18.8869	18.0828	17.8907	16.707	17.4005	17.8019	17.9988	17.1216	17.7348	16.0817	17.8818	17.6233					2	1	0.273964	0.422784	Calcium-binding mitochondrial carrier protein Aralar1	SLC25A12
3210	22.7579	21.6178	23.4143	22.9142	23.274	22.601	22.7218	22.4801	22.4037	22.6417	22.392	23.0685	21.961	22.5845	22.3063					10	9	0.711958	0.416827	La-related protein 4B	LARP4B
4703	17.9033	17.5958	16.5431	18.053	16.8665	17.8339	17.8347	17.4448	17.4602	18.3383	17.5103	16.8305	16.3729	18.3338	16.724					2	2	0.217468	0.416136	Nuclear receptor coactivator 3	NCOA3
1929	17.3012	18.1883	18.3428	17.3775	16.9863	17.8699	17.5582	16.8975	16.8497	18.0069	19.1172	17.6624	17.2394	18.9045	17.3996					2	2	0.236768	0.414301	Histone acetyltransferase p300	EP300
2476	17.5812	16.6157	17.743	16.4803	17.4482	16.833	16.8226	17.4336	17.4535	18.5391	17.5016	17.9811	16.7567	18.8894	17.1351					3	3	0.223633	0.413525	Membrane-associated guanylate kinase, WW and PDZ domain-containing protein 3	MAGI3
3325	16.8882	22.3652	22.112	21.1813	20.2635	17.3755	18.4344	24.0719	23.8698	23.8477	23.2995	23.8599	22.9297	23.4855	23.3518					3	3	0.762465	0.413374	FAS-associated factor 2	FAF2
3240	21.3107	17.6118	21.2522	16.5354	21.6808	21.5104	22.4699	22.1875	22.8977	22.3674	22.06	22.4144	22.314	21.4545	21.8372					15	15	0.688557	0.411997	Golgi apparatus protein 1	GLG1
843	17.1017	17.9882	18.4295	19.0879	17.0886	17.0152	17.347	16.543	18.0965	16.5052	18.6188	18.1078	17.0409	17.2089	17.75					2	2	0.241124	0.410692	Lysosomal protective protein;Lysosomal protective protein 32 kDa chain;Lysosomal protective protein 20 kDa chain	CTSA
3100	18.2408	17.2369	16.4435	16.8279	16.9133	17.9558	16.8102	18.1061	17.9654	17.4413	17.7113	18.1121	16.715	16.6935	18.6317					2	2	0.239518	0.408138	ATP-dependent RNA helicase DDX54	DDX54
4449	17.3054	16.9146	17.5075	16.4779	17.5959	15.5699	17.6288	16.2508	18.5493	17.1288	17.4252	18.084	18.5597	17.2226	15.6326					2	2	0.17308	0.407695	Synergin gamma	SYNRG
18	17.407	17.938	17.8566	16.8834	18.1672	17.4662	18.5181	18.0226	17.6273	17.5411	17.8211	17.8988	17.6859	17.7468	16.6103					4	4	0.454917	0.406024	UHRF1-binding protein 1-like	UHRF1BP1L
1891	17.861	17.2148	17.6209	16.9469	17.2353	18.2374	17.4808	17.5488	17.4943	17.7724	19.1934	18.2547	18.2984	17.6387	18.0673					2	2	0.368777	0.405342	CTD small phosphatase-like protein 2	CTDSPL2
2683	16.5013	16.9555	17.1715	17.634	18.0741	16.9552	17.12	16.4041	17.9064	17.7297	17.5637	18.5448	18.7059	17.0114	16.9127					3	3	0.242181	0.402756	Ubiquitin-conjugating enzyme E2 R2	UBE2R2
1093	18.2576	17.8129	16.6392	18.072	16.8936	16.1645	17.7995	17.4553	17.1625	15.9638	16.7005	17.2002	17.5111	17.018	14.1276					2	2	0.132986	0.402621	Rab proteins geranylgeranyltransferase component A 2	CHML
3262	17.5495	17.5798	17.8971	18.171	18.1687	18.3139	17.537	18.5698	16.7444	17.2995	17.6896	18.1189	17.7027	16.4639	17.7357					2	2	0.346506	0.401875	Lipoma-preferred partner	LPP
717	21.6926	20.2712	21.3606	19.9552	21.4475	20.5851	24.9828	25.195	25.76	24.49	24.9922	24.6714	24.8035	23.3534	24.7966					21	13	0.326182	0.400019	Sodium/potassium-transporting ATPase subunit alpha-1	ATP1A1
3424	17.1328	18.0827	17.2235	17.366	16.8669	17.4651	17.4304	17.698	17.0856	18.2984	18.0527	16.8722	17.6234	16.9608	17.441					4	4	0.342621	0.39942	Conserved oligomeric Golgi complex subunit 3	COG3
226	19.032	17.6641	17.3886	18.0407	17.39	17.6216	18.7702	18.0569	18.2116	17.5276	16.8586	17.9177	16.7144	17.5784	16.8173					2	2	0.410072	0.397945	Transportin-2	TNPO2
2188	17.7398	17.0699	18.4909	18.5166	16.9881	17.5722	16.7007	16.4462	17.3888	18.344	17.4751	18.8571	16.4231	18.6193	18.4491					2	2	0.185515	0.394951	Mortality factor 4-like protein 2	MORF4L2
1657	26.9505	26.2977	27.2691	26.724	26.797	26.8793	26.5325	26.4852	26.3268	25.8124	26.8088	26.351	25.9822	25.8715	25.9355					19	19	0.610615	0.394345	40S ribosomal protein S3a	RPS3A
2496	17.0848	17.7767	17.7973	16.909	18.5192	18.2947	17.6789	17.7685	18.0739	17.4809	17.0906	17.9857	17.4581	17.3481	16.5775					3	3	0.442874	0.391163	Succinate dehydrogenase assembly factor 4, mitochondrial	SDHAF4
2063	17.9862	17.6268	16.3546	18.873	17.385	18.8571	17.2477	19.5511	16.6079	17.4694	18.4803	17.4226	16.6438	16.8564	18.699					2	1	0.204607	0.391053	Calcium/calmodulin-dependent protein kinase type II subunit delta	CAMK2D
1641	17.2614	16.7092	18.9488	20.9779	17.8884	18.4087	22.0755	22.69	22.6779	21.4063	22.1835	22.1247	21.8227	20.4194	22.3031					4	4	0.249945	0.389768	Ras-related protein Rab-2A	RAB2A
2733	16.8505	15.7963	18.0778	16.5294	18.478	17.3882	17.308	17.2161	17.3005	18.3373	17.7767	17.8019	16.9913	17.2248	18.5313					2	2	0.30988	0.389477	SUZ domain-containing protein 1	SZRD1
2178	17.6149	18.033	17.1547	17.8508	17.9652	18.0715	18.1196	18.9089	17.5873	17.953	16.7992	18.0268	17.3734	17.4513	16.7977					2	2	0.358806	0.385564	E3 ubiquitin-protein ligase SHPRH	SHPRH
2328	16.8773	16.4867	17.8896	17.0872	17.7124	16.6821	18.9882	18.4555	17.8606	17.3468	17.2909	17.1021	17.1288	14.864	18.5937					5	2	0.129877	0.384459	Plasma membrane calcium-transporting ATPase 3;Plasma membrane calcium-transporting ATPase 2	ATP2B3;ATP2B2
4459	17.0206	16.4398	17.0476	16.9756	17.8819	17.2599	17.2151	18.2819	17.8261	18.3653	19.0308	17.3201	16.7197	16.5266	20.3215					2	2	0.103548	0.382839	26S proteasome non-ATPase regulatory subunit 13	PSMD13
2048	15.9176	17.6435	17.6559	17.7159	17.2107	16.5229	16.2729	17.1509	16.9867	18.2053	17.9095	16.8339	17.8575	17.3924	16.5508					2	2	0.271094	0.382727	DNA topoisomerase 3-alpha	TOP3A
4684	16.9717	17.412	17.4085	18.3015	17.2134	18.8935	16.8252	16.8917	18.2268	17.9163	17.2415	18.0024	17.0235	17.7123	17.2777					2	2	0.537834	0.382205	AP-4 complex subunit beta-1	AP4B1
2786	17.7241	18.362	16.2766	16.75	17.1763	17.4774	17.3189	17.6426	17.4209	17.0115	17.806	18.1752	17.4765	17.2985	17.0764					2	2	0.452264	0.380426	Telomerase-binding protein EST1A	SMG6
545	16.7161	17.3564	17.6748	17.7198	18.597	16.8123	17.8529	17.5331	16.8664	18.0894	17.9496	17.2229	17.441	16.7536	17.9276					3	3	0.366047	0.379924	E3 ubiquitin-protein ligase listerin	LTN1
2385	17.4173	17.661	18.4587	17.3229	18.774	19.768	16.2741	17.3942	18.1385	18.2858	17.6514	17.7035	16.9599	17.3814	18.1624					4	4	0.393399	0.378986	Hydrocephalus-inducing protein homolog	HYDIN
4323	18.5117	16.7148	18.3359	17.1781	16.5425	18.7874	18.4308	17.5321	18.3969	17.2017	17.0217	18.7164	17.1082	16.983	17.712					2	2	0.258835	0.378836	LIM domain-containing protein 1	LIMD1
1878	17.3853	17.0598	16.7191	18.0956	17.3152	17.2489	17.2508	18.2949	16.9109	17.3464	18.0534	17.0678	17.3615	16.9587	17.0146					6	1	0.51942	0.37759	Transducin-like enhancer protein 1	TLE1
4358	18.8467	18.0432	17.7584	18.4106	16.8113	16.5581	16.6835	17.3779	15.8905	18.0632	17.9091	17.8995	16.3297	17.103	19.3103					2	2	0.157598	0.376253	Dachshund homolog 1	DACH1
3497	17.8256	18.3525	17.9622	17.0027	18.0498	18.0009	18.0771	18.7585	18.6738	17.8037	16.9679	17.4905	16.7962	16.8652	17.478					2	2	0.501421	0.374224	PAS domain-containing serine/threonine-protein kinase	PASK
4324	17.1181	21.4126	16.017	16.8216	17.7123	16.58	21.9472	17.2221	21.812	22.21	21.9685	21.8839	21.7505	21.3786	21.8112					7	7	1.05351	0.374028	Translocation protein SEC63 homolog	SEC63
3927	17.773	16.9774	17.6865	18.5817	18.1075	18.0993	17.4128	16.2998	17.5878	18.5111	19.5509	18.5438	19.0362	17.8082	18.6453					2	2	0.304271	0.372032	5-nucleotidase domain-containing protein 2	NT5DC2
9	17.2781	18.1955	17.4605	17.6223	17.1819	16.874	16.7985	16.2701	16.9506	17.4881	17.4194	18.4654	17.9173	17.1248	17.2154					2	2	0.369979	0.371781	Suppressor of SWI4 1 homolog	PPAN-P2RY11;PPAN
944	18.7952	18.4004	17.1579	17.0873	16.6709	17.8558	17.698	17.92	17.1201	17.9954	17.5133	17.4147	18.0819	17.3702	16.3586					2	2	0.281079	0.3709	Cyclic AMP-dependent transcription factor ATF-1;Cyclic AMP-responsive element-binding protein 1	ATF1;CREB1
1081	20.5617	17.1576	20.507	21.0863	21.4743	20.8733	16.9457	16.45	18.0903	17.6811	17.9051	16.7777	17.21	16.5357	17.5268					6	6	0.331757	0.363802	DnaJ homolog subfamily B member 1	DNAJB1
4612	17.6128	17.3332	17.3636	17.4983	18.2437	16.8865	17.8479	17.1196	18.1071	16.3701	17.613	17.1293	17.3393	15.8092	16.8798					19	2	0.246426	0.36136	WASH complex subunit FAM21C	FAM21C
1276	23.9415	24.4733	24.5372	22.4728	22.1504	24.2158	24.575	24.213	24.2056	24.0222	24.1111	23.8533	23.8993	23.5979	23.4066					17	14	1.04591	0.360908	60S ribosomal protein L3	RPL3
3847	18.0005	17.789	17.9646	17.5351	17.4007	17.2718	21.5614	21.3855	21.81	17.7852	17.2301	19.0317	17.7891	17.795	17.3834					2	2	0.260799	0.359859	Sodium-coupled neutral amino acid transporter 1	SLC38A1
1725	17.2515	18.1717	18.8377	22.2451	22.6875	17.3173	17.2029	16.2177	18.3127	17.4514	18.2357	17.292	17.6896	17.0778	17.1325					2	2	0.439616	0.359769	40S ribosomal protein S25	RPS25
3815	18.3865	17.661	18.1623	17.4557	16.8722	18.3734	17.6807	17.9717	17.9038	17.8637	17.6133	19.1053	19.4552	16.4072	17.6418					5	5	0.132505	0.359341	Bromodomain-containing protein 8	BRD8
1067	22.0288	18.4666	21.3846	18.043	18.004	22.0982	22.2423	22.3369	22.48	23.5705	23.0717	23.2161	22.9239	22.8014	23.0575					4	4	1.0161	0.3585	ATP synthase F(0) complex subunit B1, mitochondrial	ATP5F1
2452	16.6309	17.1032	18.3244	18.3272	18.1132	17.1942	17.4821	17.169	16.9939	17.6189	17.8314	17.4596	16.1179	17.2194	18.5083					3	3	0.194796	0.354729	Zinc finger MYM-type protein 1	ZMYM1
943	17.09	16.6817	17.093	17.5818	18.0078	17.2129	17.9161	18.2032	17.4718	17.1463	19.3876	17.6148	17.9661	16.6759	18.4439					3	3	0.153386	0.354281	Short-chain specific acyl-CoA dehydrogenase, mitochondrial	ACADS
4090	17.3273	16.1942	17.2933	18.0328	18.1847	17.9079	17.6227	17.6273	17.4223	17.971	18.0925	17.551	16.6684	18.0113	17.8726					2	1	0.317327	0.354081	Kinesin light chain 4	KLC4
3507	16.5272	16.6736	16.398	17.6664	17.9136	17.7826	17.6432	18.1969	17.9372	17.5226	17.4611	18.0846	18.5659	17.3432	16.0981					2	2	0.182171	0.353717	Ubiquitin carboxyl-terminal hydrolase 28	USP28
762	17.7451	17.9032	16.6745	17.9444	17.5891	18.6092	21.515	21.9117	22.4013	21.9225	21.6833	22.3138	21.9933	20.7692	22.0965					8	8	0.310982	0.353581	Cathepsin D;Cathepsin D light chain;Cathepsin D heavy chain	CTSD
3395	17.7764	17.7161	18.5402	17.5744	17.4069	16.9403	17.0802	17.2301	17.3418	17.4716	18.5885	16.5977	16.8141	17.3071	17.4933					3	2	0.222171	0.347722	Serine/threonine-protein kinase greatwall	MASTL
2021	17.901	17.1734	17.1829	17.6501	16.1118	17.7827	17.5479	17.854	18.9114	18.6542	18.3818	18.0038	18.6029	17.428	17.9672					3	3	0.374814	0.347207	Inactive tyrosine-protein kinase 7	PTK7
163	18.2394	16.89	18.2699	16.9923	17.5552	18.4093	17.5511	17.3217	18.488	18.2547	17.3093	18.3998	17.3442	17.0803	18.5016					3	3	0.246764	0.345884	DNA-directed RNA polymerase, mitochondrial	POLRMT
3693	16.2632	16.7529	17.5912	15.9515	17.964	17.5759	17.5059	17.3287	17.8258	17.5879	17.2253	18.0666	17.349	16.9637	17.5321					3	3	0.511391	0.345015	Nuclear pore complex protein Nup85	NUP85
2271	17.399	17.829	17.8379	19.8703	18.2204	17.766	17.5593	18.0539	16.6587	18.4958	17.2828	17.5388	16.9445	16.5567	18.7815					2	2	0.166924	0.344912	Zinc finger HIT domain-containing protein 3	ZNHIT3
3519	17.3751	16.5707	17.6345	17.1053	17.0359	16.6337	17.5531	17.3243	17.6746	18.3058	17.9579	17.9666	16.6997	18.3156	18.1805					5	5	0.258975	0.34484	CDK5 regulatory subunit-associated protein 2	CDK5RAP2
3726	17.0329	16.9841	18.8288	17.7604	18.9262	18.2175	17.7324	17.5026	17.2788	17.4612	17.8009	16.9979	16.0618	17.8157	17.3642					3	3	0.231594	0.33945	Protein MAK16 homolog	MAK16
293	17.4903	16.4955	17.4936	16.9718	17.5744	17.0725	16.1012	17.4793	16.883	17.1106	17.7011	16.9742	16.731	16.6681	17.3854					4	4	0.448937	0.333817	Nucleoporin-like protein 2	NUPL2
2629	17.6153	17.0353	16.9288	16.6436	16.827	17.954	17.6298	17.667	17.2287	18.3417	17.0479	18.606	18.4383	16.7657	17.8208					3	3	0.179435	0.323631	Zinc transporter 9	SLC30A9
4554	18.0195	17.049	17.6625	16.7969	17.2271	18.2181	18.1128	17.5325	17.6762	18.0131	17.7865	17.7944	17.3836	15.8093	19.4341					2	2	0.110917	0.322307	Protein AAR2 homolog	AAR2
1440	23.29	23.3092	23.5828	23.5994	22.7328	23.9314	24.4994	24.9263	24.9408	24.4226	24.1988	24.0434	24.3173	23.0585	24.3242					7	7	0.300454	0.321599	Transmembrane emp24 domain-containing protein 10	TMED10
4551	18.0176	18.4687	17.3823	18.1608	17.4223	18.8881	17.2358	17.2798	17.4207	17.9405	18.1662	16.3433	17.7581	15.735	17.9993					2	2	0.127354	0.319223	Protein MTO1 homolog, mitochondrial	MTO1
3501	16.9107	16.0758	18.2759	17.7102	16.279	17.3576	18.2081	17.4179	18.5311	16.8768	18.081	18.6045	18.1506	16.8756	17.5855					3	3	0.192656	0.316889	Methylcrotonoyl-CoA carboxylase subunit alpha, mitochondrial	MCCC1
1786	17.6282	17.4705	18.3927	18.2794	17.4115	17.3147	16.5215	16.6769	18.3757	16.6422	17.4388	19.8051	17.7281	17.2316	17.9802					2	2	0.117768	0.315431	Microtubule-associated protein 1A;MAP1A heavy chain;MAP1 light chain LC2	MAP1A
2721	16.7419	18.4382	17.437	18.268	17.8588	17.3	18.2276	18.3876	18.525	18.1952	17.6887	16.783	17.9207	16.5728	17.2339					3	3	0.214365	0.313169	Elongation factor Tu GTP-binding domain-containing protein 1	EFTUD1
2897	17.0452	17.1792	17.9889	17.4129	16.4617	19.109	17.1376	18.4021	18.3042	17.9498	17.5127	17.3134	16.794	17.9404	17.1094					2	2	0.327494	0.310675	Calcium uptake protein 2, mitochondrial	MICU2
734	16.8564	17.2557	20.8766	17.8611	20.573	19.7146	22.4233	22.0712	22.3891	22.9294	22.1759	22.0052	22.2537	22.1925	21.7547					18	18	0.394683	0.303212	Integrin beta-1	ITGB1
584	17.5531	18.3452	16.7831	17.8167	16.8563	17.607	16.7055	18.802	16.5036	17.3354	18.2071	17.7736	17.8428	18.2591	16.3082					2	2	0.178003	0.30197	Epsin-2	EPN2
1182	16.7587	16.2342	18.0704	17.7777	17.7665	17.3887	17.8176	18.709	16.7891	17.5333	17.7948	17.3965	17.4338	17.2248	17.1656					2	2	0.988433	0.300151	RAC-beta serine/threonine-protein kinase	AKT2
3825	16.8691	17.1749	16.2526	17.1988	17.7557	18.0731	18.5565	16.5297	18.5956	17.7013	17.9412	18.2604	18.0396	17.598	17.3675					2	2	0.51441	0.299287	Ester hydrolase C11orf54	C11orf54
2707	17.8341	18.223	18.1503	17.8777	16.1734	17.8346	17.552	18.6318	17.5941	17.7704	19.3099	18.7251	18.8289	17.0871	18.9983					5	5	0.145639	0.297033	Macrophage erythroblast attacher	MAEA
4008	16.6488	18.2517	17.3491	16.6632	17.9274	18.1645	16.586	18.6961	18.7903	17.644	18.3451	18.211	18.6715	17.0637	17.5773					2	2	0.221768	0.295893	Junctophilin-1	JPH1
3494	18.3678	16.9956	18.1204	18.738	17.6373	17.7952	17.9571	17.194	18.3113	17.9963	18.2825	17.0559	17.6928	17.2698	17.486					3	3	0.308773	0.295319	Sperm-associated antigen 5	SPAG5
2255	20.3125	17.8531	19.315	20.4945	17.6367	16.9393	18.0326	17.3436	17.5221	17.3203	18.937	18.0587	18.6621	17.5303	17.2384					4	3	0.175402	0.29505	RNA-binding motif, single-stranded-interacting protein 2	RBMS2
2893	18.778	17.5693	18.5497	18.0822	16.8138	17.9403	16.8849	17.1783	17.1853	17.3216	17.9107	17.0217	16.4131	17.9037	17.0562					2	2	0.227885	0.293681	ZZ-type zinc finger-containing protein 3	ZZZ3
2666	17.6671	17.4149	17.4598	17.2971	17.2244	18.0411	17.2724	17.1836	17.7432	17.659	17.4756	17.0116	18.2079	16.2471	16.8131					2	2	0.181628	0.292746	Rho guanine nucleotide exchange factor 18	ARHGEF18
2107	17.1464	18.3432	18.4335	18.0021	17.6941	17.5785	17.336	18.3646	17.4154	16.7808	16.5132	19.4288	17.4887	16.5203	17.8421					3	3	0.10346	0.290606	Ubiquitin conjugation factor E4 A	UBE4A
4704	17.5693	17.3116	17.3713	17.539	16.4091	15.7504	17.3604	19.8775	19.8821	18.101	18.2712	17.0495	17.1618	17.5272	17.8655					2	2	0.267042	0.289058	Numb-like protein	NUMBL
3086	17.3651	17.3298	17.0081	17.7135	17.2344	16.7202	17.3867	18.2467	17.7028	17.4156	17.1638	16.8715	17.262	16.7866	16.5366					2	2	0.472857	0.288582	AN1-type zinc finger protein 1	ZFAND1
3990	16.9449	18.0148	18.1809	18.5567	17.0948	17.2062	15.9285	18.068	17.5234	17.9086	17.118	18.6714	17.6525	18.0201	17.1625					2	2	0.218443	0.287603	Nuclear receptor coactivator 5	NCOA5
4263	18.9711	16.8639	17.1416	18.7841	16.8225	18.3375	17.2426	16.6675	18.0538	17.8297	17.3475	18.3898	17.1107	18.122	17.4775					2	2	0.271091	0.285578	Cilia- and flagella-associated protein 97	CFAP97
1361	18.1569	16.7068	16.3498	18.3044	16.8307	17.471	17.6216	18.0204	17.6636	18.0129	17.2203	17.2548	17.2859	17.0594	17.2923					3	3	0.45265	0.283446	Lys-63-specific deubiquitinase BRCC36	BRCC3
3006	18.0387	17.58	16.4714	18.257	17.7595	17.5959	18.3534	17.672	18.2294	16.9437	18.6014	17.8573	17.2289	17.4431	17.8836					2	2	0.211896	0.282246	Keratinocyte-associated transmembrane protein 2	KCT2
3052	17.6498	17.5609	16.1423	17.406	17.7787	16.7152	17.3072	18.1638	18.4485	18.1069	16.2875	17.3104	17.2758	16.7628	16.8299					7	7	0.19433	0.278809	Protein CASC5	CASC5
4303	17.6607	18.4333	18.3891	17.8901	17.4743	17.7373	20.6466	20.6	20.821	17.4733	21.0597	16.7624	17.2438	20.5513	16.6681					3	3	0.0531225	0.277368	Protein sel-1 homolog 1	SEL1L
2399	17.6546	17.592	16.4563	17.0991	18.011	17.002	16.5934	17.6365	18.2189	17.7117	16.6841	17.2321	16.9638	16.4191	17.4182					2	2	0.265861	0.275606	Quinone oxidoreductase PIG3	TP53I3
658	17.5886	17.89	18.0502	17.7512	16.807	17.4551	17.8917	18.0313	17.4899	18.3879	16.9159	19.0391	17.6422	19.021	16.8557					2	2	0.111613	0.274702	Securin-2;Securin;Putative pituitary tumor-transforming gene 3 protein	PTTG2;PTTG1;PTTG3P
855	17.9373	18.464	17.5956	17.4199	17.6338	18.4479	17.1042	17.6083	17.8262	16.7245	17.9885	17.6062	17.4786	16.2763	17.7444					2	2	0.176857	0.273298	Uridine 5-monophosphate synthase;Orotate phosphoribosyltransferase;Orotidine 5-phosphate decarboxylase	UMPS
562	17.6136	17.1331	17.3251	17.5538	17.9283	17.571	17.6326	16.993	16.6414	18.4212	17.3653	17.7012	17.8794	17.3307	17.4598					2	2	0.316281	0.272628	Nuclear factor of activated T-cells 5	NFAT5
3522	17.3246	16.7595	17.9758	17.5783	17.1304	17.441	18.6777	17.4733	17.2911	17.5065	17.0861	19.4273	17.6051	17.0432	18.5561					2	2	0.116989	0.271794	CDK5 regulatory subunit-associated protein 1	CDK5RAP1
902	17.9222	17.4569	20.265	18.6985	16.5664	18.2154	20.4581	21.2059	20.8925	21.6169	21.0417	21.4752	20.4243	21.6855	21.2135					9	9	0.265454	0.270179	Electron transfer flavoprotein subunit alpha, mitochondrial	ETFA
1303	18.0662	17.6707	17.1765	18.0839	17.46	17.5957	17.5806	18.3606	17.5134	17.2438	17.7462	18.0147	16.5678	19.5514	16.0862					3	3	0.0853094	0.266411	Folate transporter 1	SLC19A1
233	17.3882	18.8046	17.6901	17.993	16.9933	17.3624	18.5806	17.4832	17.7539	18.2925	17.0737	17.301	17.5066	16.6844	17.6843					2	2	0.21116	0.26395	PDZ domain-containing protein GIPC1	GIPC1
1179	16.2772	17.3894	17.5582	17.3817	16.4618	18.5755	17.7797	18.6615	16.6278	16.2767	17.5694	17.495	17.623	17.0245	15.9029					2	1	0.149828	0.26355	Nucleolysin TIA-1 isoform p40	TIA1
2523	18.9478	17.6995	16.9392	17.5012	18.4005	16.7946	18.5527	18.2159	18.0093	17.5174	18.5644	17.6728	17.6818	17.8729	17.4137					2	2	0.302485	0.262062	Little elongation complex subunit 2	ICE2
2059	18.3706	16.6693	18.185	17.813	18.8658	16.9918	16.0372	17.4425	18.7939	18.1838	16.0217	17.7278	16.6606	17.3201	17.167					2	2	0.141069	0.26186	Eukaryotic translation initiation factor 4E-binding protein 2	EIF4EBP2
3512	17.6943	16.8455	17.5143	17.378	18.1178	16.1086	21.3064	21.3963	21.6446	21.8513	21.6276	21.6766	21.3516	21.88	21.1388					7	7	0.495181	0.261712	Chloride channel CLIC-like protein 1	CLCC1
2954	17.4807	17.1444	18.7208	16.5832	17.6763	18.1981	17.2622	17.041	17.2965	15.724	17.4408	18.432	16.7946	17.2999	16.7212					2	2	0.116641	0.260333	Macoilin	TMEM57
216	15.9066	16.7445	16.8874	17.3346	17.1453	18.4672	18.2268	18.0529	16.0863	17.8977	18.0093	18.0324	18.9917	17.938	16.2305					4	4	0.117323	0.25975	Serine/threonine-protein kinase RIO3	RIOK3
362	17.9604	17.796	16.9076	17.2192	18.2276	16.7665	17.8984	18.6583	19.1242	17.4474	17.3952	18.7681	17.7093	17.1519	17.9706					2	2	0.195523	0.259612	U3 small nucleolar RNA-interacting protein 2	RRP9
1106	16.8571	17.808	17.0213	16.4954	16.8727	17.4334	17.5324	17.4815	17.4798	18.3788	18.4367	17.9042	17.9956	18.1087	17.8411					2	2	0.625449	0.258052	Aryl hydrocarbon receptor nuclear translocator	ARNT
2684	16.6833	17.3388	16.8906	17.0689	18.3569	16.8439	18.3725	17.8784	18.4565	17.5183	17.502	17.8377	18.4514	16.8598	16.7826					3	3	0.173996	0.254772	Centromere protein U	CENPU
2532	16.4341	16.848	17.3048	17.3784	18.4909	16.9388	18.2483	18.6295	18.8323	17.4239	17.5693	16.557	17.2127	17.0623	16.5132					2	2	0.266512	0.25398	HAUS augmin-like complex subunit 3	HAUS3
2538	16.2946	16.4653	18.1256	17.6875	17.2639	18.373	17.9852	16.7755	18.0399	18.199	16.9513	16.5122	16.551	16.6496	17.7055					3	3	0.15016	0.252136	Rho GTPase-activating protein 17	ARHGAP17
1868	17.8904	17.3216	16.8368	17.8097	17.663	16.9585	17.8865	16.0668	16.9033	17.8211	17.0826	17.3746	17.6373	17.9598	15.9307					3	3	0.139115	0.250182	Dystonin	DST
3431	16.3569	16.8569	16.8452	18.0897	17.7153	17.4446	17.251	16.8449	15.7381	17.9939	18.3997	18.5723	18.7476	18.3301	17.1405					2	2	0.186216	0.249229	Ligand-dependent corepressor	LCOR
1991	16.0043	17.6385	16.757	16.9453	16.7309	16.6628	17.3788	16.1897	19.3304	18.7342	17.2548	16.9759	17.1355	16.6831	18.3989					5	5	0.121377	0.249142	Acetyl-CoA carboxylase 1;Biotin carboxylase	ACACA
536	24.2484	24.7439	24.6882	25.1727	25.0893	24.5319	23.4167	23.7698	23.7899	23.3076	23.7417	23.8089	23.694	22.7013	23.7177					14	14	0.268614	0.248393	Signal recognition particle subunit SRP72	SRP72
3097	16.9303	17.6154	17.9	18.5814	19.4471	18.7791	17.3369	16.5603	18.1009	17.484	17.73	18.3258	17.9132	17.7975	17.0845					2	2	0.277001	0.248194	Chromodomain-helicase-DNA-binding protein 6	CHD6
1966	16.8264	17.6612	17.9159	17.7569	17.259	17.5331	20.9169	21.3527	21.2812	17.5412	18.1247	18.405	17.8523	17.8012	17.6735					2	2	0.404365	0.247964	Vesicular integral-membrane protein VIP36	LMAN2
2286	18.5098	18.1841	17.8939	17.3563	17.4181	17.752	16.8567	17.6504	17.5298	17.8662	17.8702	17.4664	16.9838	17.2644	18.2174					2	2	0.244804	0.245738	Nuclear receptor coactivator 1	NCOA1
255	17.7441	16.9961	18.5748	18.0666	17.9839	17.409	18.0184	17.3987	17.3169	17.4236	17.738	18.0142	18.0637	17.4469	16.9404					2	2	0.262712	0.241616	Kinesin-like protein KIF3B;Kinesin-like protein KIF3B, N-terminally processed	KIF3B
3081	17.6052	16.884	16.3708	16.9291	17.9655	17.3313	18.0265	18.0431	17.9031	17.7179	18.4304	18.1443	18.3001	16.6894	18.5804					3	3	0.143088	0.240911	tRNA methyltransferase 10 homolog A	TRMT10A
471	17.1289	17.9364	17.3402	18.9966	17.2342	17.1174	16.9107	18.2538	16.9905	17.9774	18.2769	18.4533	18.6699	16.4226	18.893					3	3	0.10858	0.240697	Sperm-associated antigen 7	SPAG7
3981	17.4363	17.1464	18.1967	16.7947	17.8663	17.6246	17.5605	17.8035	17.8335	18.0795	18.1005	17.0629	17.5873	17.4515	17.4822					2	2	0.280881	0.240664	Vezatin	VEZT
2998	20.7411	17.8921	20.8037	18.6748	17.7204	16.1793	21.3345	21.6341	22.0505	21.7689	21.916	21.3718	20.9595	22.4713	20.9066					6	6	0.168168	0.239775	Procollagen galactosyltransferase 1	COLGALT1
432	17.9618	17.268	17.68	16.629	17.3365	17.2163	17.2911	17.5233	18.0992	18.1104	16.4032	17.0823	17.3671	17.2506	16.2643					4	1	0.145625	0.237944	F-box-like/WD repeat-containing protein TBL1X;F-box-like/WD repeat-containing protein TBL1Y	TBL1X;TBL1Y
1545	17.7827	16.9644	17.8983	17.2404	18.8233	17.1428	18.1535	18.0832	17.247	18.8369	17.6463	16.9663	18.2919	16.6933	17.7522					2	2	0.120079	0.237307	AP-3 complex subunit mu-2;AP-3 complex subunit mu-1	AP3M2;AP3M1
1154	24.4308	24.6749	24.4036	25.3113	24.7845	24.2147	25.2788	25.1963	25.4346	25.7971	25.8817	24.762	25.3873	24.9369	25.4051					19	19	0.238813	0.237198	Protein disulfide-isomerase A3	PDIA3
1019	17.1835	16.4677	16.2134	17.6866	16.8679	16.6463	17.9615	17.1969	17.0387	17.5468	18.343	17.7935	17.4367	17.228	18.309					3	3	0.228009	0.236568	Neurofibromin;Neurofibromin truncated	NF1
346	18.4844	17.5731	17.1274	16.1489	17.6893	16.0947	17.7324	18.3014	16.0765	17.9379	18.0326	18.4886	18.5509	17.2248	17.9884					4	4	0.214148	0.231673	Mitotic checkpoint serine/threonine-protein kinase BUB1	BUB1
165	24.0746	21.8674	23.8398	23.1391	23.6532	23.2031	22.56	22.7128	23.1392	22.8025	22.1305	22.1492	22.2818	22.6877	21.4185					16	14	0.205831	0.231447	Insulin-like growth factor 2 mRNA-binding protein 3	IGF2BP3
240	17.6217	17.3029	17.5551	19.0365	18.3798	18.5897	20.9493	21.2084	21.2639	22.0628	21.6708	21.3111	21.1462	22.4186	20.7891					9	9	0.160031	0.230261	Calmegin	CLGN
3575	16.9884	19.1226	17.3983	17.153	17.1438	16.9858	17.0602	18.3831	17.8296	18.0255	18.2826	17.7911	18.0006	18.3334	17.0806					2	2	0.222272	0.228212	Mitochondrial intermediate peptidase	MIPEP
3766	17.4205	17.7677	16.554	17.9195	17.5008	16.5151	17.1216	17.4147	16.9647	17.5118	18.0907	17.5039	18.6174	16.7551	17.0531					2	2	0.137567	0.226906	Protein phosphatase 1 regulatory subunit 12C	PPP1R12C
3447	17.5543	18.3053	17.9311	18.6047	17.324	16.5251	17.9081	17.3799	18.0693	17.9891	17.5992	17.4385	17.7137	16.1389	18.5045					6	6	0.113368	0.22322	Histone-lysine N-methyltransferase, H3 lysine-36 and H4 lysine-20 specific	NSD1
4265	16.8247	18.0831	17.3334	17.6848	18.1828	17.3337	18.1689	18.0554	17.218	16.785	18.0232	18.9118	17.6337	17.929	17.4911					2	2	0.129452	0.222094	Inhibitor of Bruton tyrosine kinase	IBTK
921	18.611	16.7862	17.6197	17.6092	17.9575	18.4079	16.6639	18.4362	17.7101	17.1144	16.6364	17.6629	16.1527	16.9483	17.6467					2	2	0.158998	0.222	POU domain, class 2, transcription factor 1	POU2F1
4514	21.3711	19.5463	20.1019	22.151	21.6296	21.5244	21.1072	21.0822	21.0617	21.4562	21.2307	21.802	21.8699	19.7546	22.2015					9	9	0.101217	0.220943	Developmentally-regulated GTP-binding protein 1	DRG1
2988	17.3918	17.0626	18.2297	16.7698	17.0477	17.7575	17.6096	16.8886	17.345	17.9943	17.2823	17.8872	16.6667	17.0068	18.8284					2	2	0.113229	0.220634	Pre-mRNA-splicing factor 38A	PRPF38A
1251	16.8991	18.3882	17.1229	17.9254	18.6256	16.5934	17.8718	17.4266	16.865	18.2143	18.0111	18.367	18.3831	18.3384	17.2099					6	6	0.21549	0.220322	Lon protease homolog, mitochondrial	LONP1
655	17.7793	16.6853	18.3743	18.0095	17.8473	17.2851	17.0377	17.7193	16.9934	17.1834	18.3373	18.4995	18.1674	17.3154	17.885					2	2	0.169683	0.217487	Pre-mRNA-splicing factor SYF2	SYF2
3651	17.7551	17.8705	17.8241	17.4768	16.4365	16.8907	17.8006	17.896	16.7264	16.9862	16.56	17.8936	16.3536	18.0328	16.4038					2	2	0.116222	0.216549	THUMP domain-containing protein 2	THUMPD2
3371	22.3986	23.1306	22.2283	21.0604	22.1753	21.6712	21.0607	21.2681	21.2719	21.5594	20.9741	21.8284	22.4292	19.677	21.6106					7	7	0.0895881	0.215043	Enhancer of mRNA-decapping protein 3	EDC3
3823	16.5722	17.0252	18.5685	16.5415	16.8182	17.4179	18.5826	17.6807	17.5637	17.2389	17.8776	17.8158	17.8477	18.1291	16.313					2	2	0.131279	0.214162	VIP36-like protein	LMAN2L
2916	16.1005	17.4259	17.5736	16.9431	16.8647	17.348	16.2632	17.4349	17.9647	18.7426	17.7485	17.3052	17.9172	17.1506	18.0884					2	2	0.155455	0.21337	Protein canopy homolog 4	CNPY4
1316	18.4826	17.2798	17.5726	16.6186	16.8052	18.3327	17.9285	16.3224	18.2523	17.5407	17.5253	17.9023	18.3132	16.8769	17.1496					4	2	0.17354	0.209538	Abelson tyrosine-protein kinase 2	ABL2
464	18.1399	17.7478	18.0512	17.6679	17.3684	17.4159	17.494	17.4739	16.6712	18.2739	18.2045	17.0599	17.2277	17.9722	17.7128					2	2	0.175716	0.208501	SH3 domain-binding glutamic acid-rich-like protein	SH3BGRL
4521	18.1264	17.6885	18.2329	17.9712	16.4612	17.4006	18.6536	18.6908	17.0032	18.2952	17.7886	17.1106	17.4913	18.5745	16.5105					2	2	0.108243	0.206071	Probable phospholipid-transporting ATPase IF	ATP11B
1258	16.8848	17.5104	17.7764	16.611	16.7311	16.7187	18.4231	17.8489	19.1603	17.337	17.6403	17.5201	16.9094	16.5357	18.4343					2	2	0.128738	0.206014	GMP reductase 1	GMPR
4205	16.5567	17.7926	18.2152	16.5787	18.6273	17.3197	17.803	16.9158	17.5153	16.788	17.4338	18.0514	16.9929	17.9557	16.7081					2	2	0.14547	0.205514	G2 and S phase-expressed protein 1	GTSE1
3987	17.6364	17.7566	17.9898	17.1316	17.9001	16.9673	17.6036	17.1355	18.53	18.3597	17.0486	18.4365	17.5076	17.2658	18.4551					2	2	0.130531	0.205423	Chromobox protein homolog 8	CBX8
1739	16.8747	17.2932	17.7643	18.2299	16.8714	17.0586	18.1472	16.6857	17.4638	17.549	17.7504	17.5247	17.8866	17.8467	16.4768					9	2	0.164253	0.204629	Ubiquitin-60S ribosomal protein L40;Ubiquitin;60S ribosomal protein L40;Polyubiquitin-B;Ubiquitin;Polyubiquitin-C;Ubiquitin	UBA52;UBB;UBC
2244	17.7405	18.9417	16.9816	17.9712	18.7872	17.3195	17.2428	18.0414	18.2875	17.7653	17.7412	17.8959	17.0219	16.5571	19.2126					2	2	0.0882167	0.203594	Mitochondrial fission regulator 1	MTFR1
600	17.7819	17.3819	17.8732	16.9809	17.5372	17.4052	18.7003	18.7424	17.5087	18.5724	16.57	18.1234	16.3853	17.6879	18.5919					3	3	0.0800818	0.200178	Bifunctional 3-phosphoadenosine 5-phosphosulfate synthase 2;Sulfate adenylyltransferase;Adenylyl-sulfate kinase	PAPSS2
2344	21.6171	17.6157	21.5515	22.7015	22.6859	22.0731	22.6399	22.9241	23.3135	24.2764	23.8889	23.5844	22.4319	25.1893	23.5334					16	16	0.0851402	0.198406	MICOS complex subunit MIC60	IMMT
1587	17.1312	18.4342	17.1551	17.537	18.0099	17.7523	16.0307	16.7253	18.8583	17.4036	19.1372	17.126	17.3645	17.596	18.1208					2	2	0.105347	0.195191	Caspase-6;Caspase-6 subunit p18;Caspase-6 subunit p11	CASP6
3624	17.5392	16.7729	17.674	17.3304	17.8078	18.7246	17.2099	17.8116	17.8118	17.3893	18.2264	17.5525	17.1923	16.744	18.652					3	3	0.11102	0.1933	Serine/threonine-protein kinase RIO1	RIOK1
3390	17.2424	17.1357	18.0175	17.2338	16.7207	16.4927	17.6406	17.179	17.3371	16.6762	18.0316	17.9742	17.8664	16.8419	17.394					2	2	0.13372	0.193263	Polycomb protein SCMH1	SCMH1
3880	17.4568	17.6412	18.7944	18.3996	16.5287	17.5299	16.9662	18.3252	16.5271	19.1062	18.0715	16.4571	18.6561	17.3807	17.0186					2	2	0.0739227	0.193114	Golgi phosphoprotein 3	GOLPH3
28	16.9249	17.8243	18.2075	17.9237	17.1376	17.9888	17.6302	16.2706	18.3974	17.1301	16.9686	18.6659	17.5663	16.8684	17.7552					2	2	0.11513	0.191556	WD repeat-containing protein 91	WDR91
2804	18.2641	17.0425	18.2994	18.1424	16.162	17.9841	16.4251	18.0171	17.3314	17.4889	17.8808	17.173	17.1427	17.8141	17.0121					2	2	0.233266	0.191243	Valacyclovir hydrolase	BPHL
1053	18.4062	18.545	17.5856	17.8544	18.1776	17.0498	17.5518	16.7307	17.4102	18.0066	17.6688	17.4001	18.1708	17.3089	17.0304					2	2	0.186734	0.188446	Ribosomal protein S6 kinase beta-1;Ribosomal protein S6 kinase beta-2	RPS6KB1;RPS6KB2
462	17.5477	17.4207	17.0171	20.3402	17.9772	17.659	21.554	22.2891	22.8056	22.9084	22.0639	22.2889	22.2794	21.9545	22.4706					4	4	0.250101	0.185574	V-type proton ATPase subunit G 1	ATP6V1G1
1195	16.9236	17.4819	18.3807	18.0533	17.18	17.3866	17.6986	18.2072	17.4635	18.2533	18.2803	16.7732	17.2455	17.9996	17.5057					2	2	0.124474	0.185369	General transcription factor IIH subunit 1	GTF2H1
3729	16.6014	16.4366	17.722	17.7211	18.8937	17.0313	17.6616	16.6872	17.1199	17.3045	18.4577	16.8473	16.9223	16.5935	18.5459					3	3	0.0838991	0.182595	Histone deacetylase 8	HDAC8
4402	18.134	18.0274	17.1304	16.4889	16.7442	17.4156	18.7031	16.8982	16.683	15.3766	17.9177	18.3649	16.5741	17.7729	16.7658					2	2	0.0631863	0.182157	REST corepressor 1	RCOR1
2685	17.8459	16.6932	17.2113	17.8747	16.6378	17.7167	17.4832	18.1653	17.573	18.1099	17.6489	17.6553	17.3471	17.0794	18.4412					4	3	0.153401	0.182138	La-related protein 4	LARP4
3982	16.75	17.4326	18.0087	17.3724	17.9369	16.8669	17.1341	17.8028	18.4982	17.4476	17.4724	17.958	17.599	16.9528	17.7855					2	2	0.234451	0.180261	Putative sodium-coupled neutral amino acid transporter 10	SLC38A10
2895	17.8632	17.7839	17.8242	17.4265	17.3756	16.9146	16.4882	17.4926	17.1067	18.3973	17.6941	17.4087	16.9925	18.0595	17.9078					2	2	0.151219	0.180089	SET and MYND domain-containing protein 4	SMYD4
2181	18.3496	17.1974	16.5958	17.0228	18.3355	17.8662	17.0517	16.777	16.943	17.6701	18.5876	18.2686	17.7867	16.3989	19.8093					3	3	0.0598135	0.177109	N-alpha-acetyltransferase 25, NatB auxiliary subunit	NAA25
2990	18.4593	18.292	16.7158	17.0443	17.3439	17.6591	17.3275	17.5421	18.1864	17.7298	18.5504	17.3395	17.848	17.3568	17.8863					2	2	0.168208	0.176254	Lysine-specific histone demethylase 1B	KDM1B
4403	17.379	17.1134	18.1394	18.8441	17.433	17.9953	18.3764	17.651	18.2845	18.5254	18.4019	18.1809	18.5775	17.6272	18.3749					3	3	0.225022	0.176197	RNA-binding protein Raly	RALY
3033	17.4685	18.3999	17.539	17.7274	16.8126	16.6343	16.9832	17.2836	16.6809	17.4959	18.5199	18.9479	18.2431	19.412	16.781					3	3	0.0703617	0.175874	Glutathione S-transferase C-terminal domain-containing protein	GSTCD
207	17.629	17.5389	18.7415	17.3552	17.6046	18.2524	18.1017	17.166	18.4919	18.1481	17.7183	16.9657	17.3545	17.7772	17.177					3	3	0.169508	0.174433	AP-3 complex subunit delta-1	AP3D1
2437	18.2893	17.1101	17.1874	18.8317	17.6923	17.2431	17.7328	16.5387	18.5506	17.9604	18.0553	17.939	17.4276	18.7161	17.2927					2	2	0.140587	0.172793	APC membrane recruitment protein 1	AMER1
3265	16.6172	16.5695	15.922	17.5507	17.6536	17.0898	16.8038	17.2353	18.0612	18.0664	17.2447	18.3707	18.3749	17.9241	16.8682					2	2	0.111102	0.171512	Phosphorylase b kinase regulatory subunit beta	PHKB
1924	17.9877	18.5689	17.8789	17.0275	18.6837	18.8207	18.7935	17.0985	17.1792	17.7469	18.5321	17.6352	18.428	17.1406	17.8396					5	5	0.132989	0.168679	Calmodulin-regulated spectrin-associated protein 2	CAMSAP2
2601	17.3674	18.7894	17.0051	17.6973	17.4737	17.9329	17.0652	18.851	18.3923	18.1172	18.6789	16.9713	17.507	17.8405	17.917					2	2	0.117776	0.167613	Tetratricopeptide repeat protein 27	TTC27
1596	22.0642	22.2312	22.5773	22.366	22.321	22.1735	22.7089	21.3227	22.0175	17.9987	20.5886	22.601	22.0196	16.9658	21.7115					10	10	0.0260173	0.163752	Eukaryotic translation initiation factor 3 subunit B	EIF3B
1219	17.2604	17.5144	16.8771	17.2316	17.1019	17.2367	17.8774	18.2464	15.7776	17.6675	18.1231	17.3888	17.4605	16.0682	19.1623					3	3	0.0614156	0.162802	Replication protein A 14 kDa subunit	RPA3
364	18.0128	18.1508	16.8829	18.9968	17.8339	16.8781	17.3447	18.4492	17.7949	18.0036	17.0721	17.9519	18.7532	17.6843	16.1062					2	2	0.0681718	0.161279	Zinc finger and BTB domain-containing protein 14	ZBTB14
3060	19.37	17.8466	17.7878	16.8942	17.3077	17.5533	19.5478	17.8465	17.9693	17.2209	18.3456	17.7663	17.3662	17.1153	18.3684					4	4	0.116632	0.160984	Protein NEDD1	NEDD1
1379	20.5408	17.2355	20.857	18.4968	17.7174	19.0021	18.0974	20.0999	19.2864	18.7994	16.5666	17.2491	18.0841	17.4226	16.6294					3	3	0.0714216	0.159694	Zinc finger protein 36, C3H1 type-like 2	ZFP36L2
4546	16.9221	16.9283	17.6102	17.7367	17.7845	16.5582	18.1056	17.2458	18.0129	17.4783	17.6613	17.5465	17.6988	17.3421	17.1738					3	3	0.407255	0.157148	Tudor and KH domain-containing protein	TDRKH
338	17.4689	17.3198	18.8774	17.6732	16.819	17.8386	20.9326	20.7065	20.9506	20.9643	21.2283	21.2223	21.1903	20.6703	21.0882					5	5	0.356731	0.155367	Tetraspanin-6	TSPAN6
1854	17.7765	18.1639	17.7425	16.5987	17.4339	17.6544	18.5035	17.1298	16.7219	17.53	17.3431	18.0665	17.2839	17.7601	17.4356					5	5	0.233142	0.153382	Centromere-associated protein E	CENPE
2023	17.284	17.4956	17.8752	18.1439	17.9826	17.2804	17.4331	18.1745	18.1206	18.169	17.3923	17.2934	17.5017	17.6085	17.2998					2	2	0.195435	0.148226	Interferon-induced protein with tetratricopeptide repeats 5	IFIT5
1803	17.0549	18.8292	17.5381	18.0522	17.6648	17.3186	17.6091	17.9781	16.6881	16.4593	16.8779	17.9066	16.1262	17.546	17.1272					2	2	0.0874148	0.148154	Conserved oligomeric Golgi complex subunit 7	COG7
3264	18.0218	16.909	17.3187	16.7555	16.7482	16.8342	17.1111	17.2982	18.2365	17.583	18.259	16.9011	17.2018	16.8746	18.2243					2	2	0.0931962	0.147475	Protein tyrosine phosphatase type IVA 1;Protein tyrosine phosphatase type IVA 2	PTP4A1;PTP4A2
1936	17.6595	17.5939	17.9723	16.9457	18.2974	19.0651	18.0939	18.1793	17.0765	16.9019	17.3875	17.1677	16.6273	16.6215	17.7722					2	2	0.131173	0.145385	Alpha-1,6-mannosyl-glycoprotein 2-beta-N-acetylglucosaminyltransferase	MGAT2
4213	17.7535	17.1774	17.1391	18.0246	17.8235	17.9028	17.888	16.3116	17.2415	17.5323	16.4346	18.3164	17.7016	16.8726	17.2774					2	2	0.0856544	0.143944	SWI/SNF-related matrix-associated actin-dependent regulator of chromatin subfamily A-like protein 1	SMARCAL1
2320	20.5558	17.8034	21.0843	20.1562	19.8621	19.8036	18.0809	18.5707	17.3461	17.7263	16.4035	19.1864	17.2354	18.1067	17.5448					4	4	0.0587556	0.14311	Cleavage and polyadenylation specificity factor subunit 6	CPSF6
1952	16.3981	17.5494	17.4566	18.0339	17.6246	18.016	18.7982	18.2782	17.3789	17.304	18.2174	16.8438	17.7541	17.0159	17.1728					6	2	0.110265	0.14076	Kinesin heavy chain isoform 5A	KIF5A
549	16.8897	17.8779	16.9371	18.066	17.1646	17.0228	17.9451	17.7514	18.5985	18.7106	17.3484	17.8282	18.3164	17.1366	18.0148					2	2	0.0936006	0.139821	TOX high mobility group box family member 4	TOX4
995	16.6892	18.3623	17.8503	15.7428	17.523	16.7638	17.2928	17.3023	17.7287	17.2369	17.864	18.3206	17.4302	18.3604	17.2185					3	3	0.105194	0.137424	Interferon-induced, double-stranded RNA-activated protein kinase	EIF2AK2
1481	20.1245	18.2019	21.7371	19.71	19.5671	19.8768	19.1852	18.0396	17.4904	18.0566	17.5364	17.6072	17.9526	16.9628	17.8908					5	4	0.13478	0.131311	Fragile X mental retardation syndrome-related protein 2	FXR2
476	19.2078	17.1147	16.8205	17.103	17.3225	17.2011	16.8238	16.5867	17.5469	17.5718	16.4448	18.8564	17.3578	17.6585	17.4644					2	2	0.0648066	0.130724	Metaxin-2	MTX2
2926	20.0333	17.3341	20.442	19.766	18.3373	19.8861	18.0486	18.4172	17.596	18.7733	16.4023	17.9236	17.4559	17.6281	17.6265					2	2	0.0648135	0.129562	Zinc finger CCHC domain-containing protein 24	ZCCHC24
2587	18.1461	17.93	17.1248	18.0956	18.3526	17.5561	18.4364	16.8001	17.2295	16.7938	17.699	18.3053	18.0502	17.789	16.5753					2	2	0.0708472	0.127904	Protein FAM117B	FAM117B
2566	17.2114	17.0696	18.1008	18.4212	17.9423	17.5692	16.9708	17.3	17.0199	17.2001	18.8197	16.9707	17.0763	17.4137	18.1284					2	2	0.0655189	0.124021	Alpha-ketoglutarate-dependent dioxygenase alkB homolog 2	ALKBH2
180	18.8365	17.7002	17.9929	17.84	18.6025	17.6578	16.9616	18.1535	16.2717	17.5562	18.1498	17.4148	17.7551	16.7016	18.2977					3	3	0.0831316	0.122133	B-cell CLL/lymphoma 9 protein	BCL9
2989	17.7923	16.8555	17.604	17.6941	18.5178	18.6611	17.2855	19.7008	19.957	17.2131	17.2374	18.714	18.479	16.9928	17.3317					3	3	0.0624156	0.120344	Phospholipid-transporting ATPase IG	ATP11C
2419	16.9403	16.4566	17.8221	17.0473	17.2362	17.6592	17.3577	17.4582	18.0437	18.0574	17.0887	17.6346	16.2523	16.9161	19.2539					2	2	0.0427475	0.119439	Nucleolar MIF4G domain-containing protein 1	NOM1
4240	17.5611	16.8541	17.2341	17.0196	17.9957	16.9261	17.744	18.984	17.7564	17.8116	16.923	17.2407	16.1056	18.5785	16.9341					3	3	0.0530834	0.118985	ER membrane protein complex subunit 3	EMC3
1341	18.823	17.1926	18.0909	17.3695	17.4307	17.6439	17.7323	17.8193	17.2374	17.4296	17.0046	17.8455	18.1401	17.6914	16.0938					2	1	0.061492	0.118139	Peptidyl-prolyl cis-trans isomerase C	PPIC
753	17.1281	17.5544	16.8854	17.8347	17.9033	18.8824	17.3172	16.9774	18.4567	17.7323	17.5576	17.6339	18.2871	17.0258	17.2591					2	2	0.108439	0.117257	Epoxide hydrolase 1	EPHX1
375	20.9326	17.9204	21.5283	20.9837	21.2103	20.6937	17.4386	20.2597	21.0195	21.1431	20.451	21.0216	20.8068	20.815	20.6432					6	6	0.204658	0.116875	Putative pre-mRNA-splicing factor ATP-dependent RNA helicase DHX16	DHX16
4266	18.1756	17.2322	17.9066	17.7894	19.2651	17.4132	17.1866	17.0605	17.4096	17.1779	17.7901	17.1841	16.1254	18.4137	17.2658					2	2	0.0579377	0.115748	Chromodomain-helicase-DNA-binding protein 7	CHD7
4227	15.6263	16.6107	17.7182	16.5273	18.2243	17.4115	17.815	17.711	17.1483	18.5397	17.3261	17.0469	17.2271	17.8109	17.528					4	4	0.0838094	0.115578	Tropomodulin-2	TMOD2
555	17.4603	18.0798	18.2691	16.6776	18.9802	18.3767	16.7356	18.511	17.2191	19.0434	17.2048	16.7471	18.1047	17.9084	16.6372					2	2	0.0469117	0.114988	UBX domain-containing protein 7	UBXN7
2149	16.8298	17.8408	18.3695	16.5295	17.0969	18.3348	17.4137	18.4084	17.8077	17.9047	17.7247	17.685	17.0305	16.805	19.1403					2	2	0.0520047	0.112902	Plastin-1	PLS1
4650	17.8353	17.5871	17.3803	16.9041	16.8512	16.1835	17.6256	16.8433	16.6162	17.085	18.3556	17.1779	17.8848	16.197	18.2113					3	3	0.0499052	0.10848	Collagen type IV alpha-3-binding protein	COL4A3BP
617	16.8735	18.3847	16.6416	17.5389	18.1982	17.8467	16.8958	18.6883	17.8416	17.834	17.5309	16.9143	17.1953	17.4572	17.3033					2	2	0.142148	0.107784	Latrophilin-2	LPHN2
644	17.893	17.3819	17.739	18.1962	17.3903	18.106	18.3422	16.8981	19.4125	17.8581	18.2761	17.7371	17.166	19.9618	16.4205					2	2	0.0333479	0.107656	Quinone oxidoreductase-like protein 1	CRYZL1
558	23.0914	22.6054	22.8441	23.8692	23.106	23.2961	23.0975	23.7898	23.7092	24.1008	24.0157	23.6663	23.6092	24.2875	23.5645					13	12	0.148348	0.107199	Erlin-2	ERLIN2
2965	18.4285	17.1959	18.0024	17.8217	18.0416	18.0813	18.3932	17.6833	17.6089	18.4124	16.5036	17.3864	18.1311	16.6379	17.2227					2	2	0.0506596	0.103532	ADP-ribosylation factor GTPase-activating protein 2	ARFGAP2
3913	17.0717	17.2094	17.6454	18.5406	16.6856	17.947	17.1895	18.3185	17.0811	17.7477	17.7842	18.3239	17.9536	17.1867	18.4052					3	3	0.0918312	0.103427	Histone-lysine N-methyltransferase SMYD3	SMYD3
714	21.1745	20.8803	21.3766	22.3049	21.2332	22.0868	22.1336	22.5906	22.6204	22.484	22.0516	22.274	22.9402	20.8132	22.7466					6	6	0.0513953	0.103219	Dolichyl-diphosphooligosaccharide--protein glycosyltransferase subunit 2	RPN2
4097	17.7884	18.0757	17.2803	17.6138	18.3005	16.6523	18.042	17.5159	17.1504	18.1041	17.089	17.6431	17.6115	17.3413	17.5738					2	2	0.123574	0.103205	Copper homeostasis protein cutC homolog	CUTC
4069	18.1149	18.077	17.1509	16.7426	17.0569	17.2048	18.9431	17.8682	18.9192	17.837	16.9697	18.254	17.3148	17.5829	17.8549					2	2	0.0893184	0.102736	CTP synthase 2	CTPS2
371	17.597	17.8874	17.3966	16.8402	17.1273	16.6356	17.5166	17.5538	17.3881	17.7581	17.5727	18.403	17.0648	18.3393	18.0223					3	3	0.0787967	0.102455	NADH dehydrogenase [ubiquinone] iron-sulfur protein 5	NDUFS5
398	17.4486	18.0272	17.4828	17.3555	17.7515	17.8795	16.832	17.65	17.4276	16.999	16.3582	17.3124	17.2771	15.8535	17.2333					2	2	0.0650796	0.101913	Sorting nexin-3	SNX3
519	18.0827	17.0866	17.825	16.9808	17.4935	17.7822	16.4318	17.9393	17.6501	17.6099	17.5502	18.0084	17.5933	17.5703	17.7008					3	2	0.272185	0.101421	Signal transducing adapter molecule 2	STAM2
3035	17.4578	17.0798	17.9766	17.1104	16.9093	17.1314	16.3983	17.9926	18.8711	16.7449	17.5524	18.522	17.2957	17.6508	17.5735					2	2	0.0662628	0.099781	Neuroguidin	NGDN
2484	16.646	17.9369	16.9079	16.957	17.465	16.9554	17.8048	16.2275	17.6388	17.147	17.6128	17.5112	18.4381	17.3028	16.2365					2	2	0.0516827	0.0978743	Striatin-interacting protein 1;Striatin-interacting protein 2	STRIP1;STRIP2
1064	19.0209	17.3846	18.5387	17.1302	17.388	18.4735	17.6332	17.6954	17.6307	17.8223	17.0536	16.1389	17.1686	16.9993	16.556					3	3	0.0649436	0.0969454	Rab proteins geranylgeranyltransferase component A 1	CHM
3041	17.8216	18.5751	17.8929	17.0261	18.2244	17.2669	17.7091	17.1127	17.3191	16.7493	17.585	17.8241	16.0862	18.4359	17.3458					2	2	0.0438839	0.0968285	Histone-lysine N-methyltransferase 2C	KMT2C
4764	17.6522	17.7368	18.0836	17.2997	17.7593	17.7643	16.7033	16.9716	18.2145	17.4987	17.7259	18.1135	18.006	17.5481	17.4982					5	1	0.146623	0.0952288		HSPE1-MOB4
191	17.522	16.7458	16.9896	16.3134	17.8441	17.6287	18.2679	17.9646	17.7813	18.3922	17.4555	19.4444	17.7721	16.7583	20.4786					3	3	0.0252727	0.094347	Serine/threonine-protein phosphatase 6 catalytic subunit;Serine/threonine-protein phosphatase 6 catalytic subunit, N-terminally processed	PPP6C
4186	17.1673	17.3926	18.0142	18.067	18.5229	16.6772	17.2087	17.5014	17.0981	17.2166	17.5652	16.4004	17.5692	15.9104	17.4204					2	2	0.0511156	0.0940517	BRCA1-A complex subunit BRE	BRE
853	26.5349	26.8967	26.5706	26.4703	26.6157	26.2492	26.6759	26.9745	27.0544	27.3588	26.8943	27.2032	26.6927	27.8463	26.6459					31	22	0.0766088	0.0904935	Heat shock cognate 71 kDa protein	HSPA8
3058	16.147	17.4183	17.8581	17.6042	17.4196	17.7048	17.4645	18.2207	17.9739	17.9993	18.4105	16.9717	18.5112	17.5712	17.029					2	2	0.0508165	0.0900319	ATP-dependent RNA helicase DDX55	DDX55
3162	17.2849	17.1007	17.6246	16.9552	17.8474	17.3851	18.1302	17.8143	16.575	19.2699	17.3905	17.7305	19.0164	17.382	17.7262					3	3	0.0395619	0.088796	Palladin	PALLD
334	17.9066	18.4875	17.936	18.2233	17.7891	17.4238	17.1406	18.7514	18.1688	17.2481	17.8338	17.0986	17.2843	17.3257	17.3063					2	2	0.145679	0.0880667	Mediator of RNA polymerase II transcription subunit 7	MED7
3206	17.0404	16.8631	17.6338	17.465	17.5644	17.7854	17.189	17.1619	17.1219	17.2869	17.3913	18.0869	18.3421	16.6632	17.4966					2	2	0.0554836	0.0877565	TBC1 domain family member 5	TBC1D5
1474	17.3076	18.1644	17.9877	17.4649	17.8813	17.1414	18.3917	16.5661	15.8699	17.8645	18.0588	18.2238	18.1203	18.0179	17.7465					2	2	0.224174	0.0874564	Palmitoyl-protein thioesterase 1	PPT1
4015	17.088	18.034	19.1293	18.3864	16.9146	17.0126	17.5452	17.6481	18.8617	17.7423	18.3303	17.6335	18.2157	16.659	18.5716					5	5	0.0473992	0.0866311	Putative bifunctional UDP-N-acetylglucosamine transferase and deubiquitinase ALG13	ALG13
3944	16.7048	17.2061	17.9415	17.3062	18.0793	17.6025	16.7685	16.588	16.7928	18.0763	17.5465	17.1528	17.4126	17.8331	17.2703					3	3	0.0979893	0.0865459	Actin-related protein 8	ACTR8
1933	18.441	18.0859	16.3775	17.8716	15.8289	17.5014	17.6257	17.5324	16.9396	17.6363	16.7315	17.1209	16.9256	18.3897	15.9167					2	2	0.0379844	0.0855595	Heat shock 70 kDa protein 14	HSPA14
1238	17.3848	18.1574	17.3225	17.4345	18.4618	17.4285	18.0011	17.2607	18.842	17.4744	18.3797	16.7678	17.0809	18.2932	16.9915					2	1	0.0466011	0.0854664	Copper-transporting ATPase 2;WND/140 kDa	ATP7B
3366	17.5071	18.3511	17.3395	15.8216	17.1893	18.0552	18.0228	17.1807	16.6998	17.3551	16.2188	18.0847	15.8508	17.0034	18.5506					2	2	0.0299096	0.0846227	Microspherule protein 1	MCRS1
3403	17.6365	17.126	16.6784	17.3971	16.1676	16.4809	17.5285	17.0293	17.0493	17.5942	16.7671	17.7233	16.7092	16.8648	18.2587					2	2	0.0499738	0.0839259	Sentrin-specific protease 5	SENP5
2019	17.3396	16.8351	17.6831	17.5327	17.5052	18.2528	18.5117	17.7566	17.2921	18.3045	17.9593	18.3024	18.5403	18.1012	17.6756					2	2	0.109317	0.0830517	Syntaxin-3	STX3
4178	17.4941	20.5593	20.4297	16.9167	18.6386	16.6087	22.2846	21.7839	21.8357	22.4903	23.4381	21.0616	22.2612	20.7354	23.7504					9	9	0.0243963	0.0810191	MICOS complex subunit MIC19	CHCHD3
2332	17.4681	17.6104	16.9723	17.0084	18.258	18.0072	18.3716	17.5268	18.2098	17.8371	17.517	18.6408	17.2425	17.0946	19.4273					2	2	0.0313894	0.0768274	Guanylate kinase	GUK1
552	16.6979	20.6339	19.8194	18.143	21.1003	18.3956	21.3337	21.2862	21.4713	21.5522	21.5123	21.2458	21.6988	21.6116	20.7795					10	10	0.0844241	0.0734921	E3 UFM1-protein ligase 1	UFL1
2435	18.3405	16.7817	17.1416	17.4368	16.7755	17.3311	17.746	17.0621	16.4111	17.5037	18.2831	17.9299	16.9753	19.4271	17.095					2	2	0.0296646	0.0731201	Dedicator of cytokinesis protein 11	DOCK11
2336	17.2372	17.6478	17.151	17.6156	17.2295	17.6626	17.81	17.0234	17.3908	17.5591	16.9341	17.3869	17.8618	16.3583	17.4428					4	4	0.0513027	0.0724144	Reticulon-1	RTN1
3101	17.5627	16.6172	16.5467	17.586	17.4901	17.3828	17.9249	17.6569	16.6664	17.0824	18.1623	18.484	18.4748	17.8328	17.2067					2	2	0.0435433	0.0714836	Biogenesis of lysosome-related organelles complex 1 subunit 5	BLOC1S5
4029	17.2219	17.2038	17.9453	17.5666	19.1803	17.291	17.4341	18.6655	16.8668	18.038	17.1902	16.6953	16.8504	17.7155	17.1442					3	3	0.0523995	0.0711327	Bromodomain-containing protein 7	BRD7
1857	16.8272	17.1188	17.6273	17.0567	17.4525	18.2612	17.1597	17.0218	17.7472	17.5448	17.3114	17.8728	16.673	18.0509	17.8023					2	2	0.0511636	0.0676085	Transcription factor Sp4	SP4
1811	16.5888	16.7542	17.0825	17.9727	18.0882	16.8058	18.7165	18.0095	17.5692	18.3934	17.1866	17.7863	18.5858	18.082	16.497					2	2	0.0314824	0.067187	Matrix-remodeling-associated protein 7	MXRA7
4056	17.2436	18.5113	17.4426	18.3665	17.4462	17.1785	16.7586	17.6101	16.2296	17.2268	18.2263	17.3115	17.328	17.6753	17.5642					3	3	0.0682802	0.0656859	Unconventional myosin-Vc	MYO5C
2061	17.0222	17.655	17.0976	19.0853	17.6977	17.2257	18.594	17.2183	17.0063	17.9864	18.2208	17.3686	16.025	16.8153	20.5408					5	4	0.0152029	0.0649478	Histone deacetylase 1	HDAC1
3072	17.7235	16.2142	17.0957	17.5577	17.8451	17.2528	17.7513	18.8649	17.694	17.2702	17.815	17.2248	18.0602	17.2902	16.7699					2	2	0.0517836	0.0632464	Ganglioside-induced differentiation-associated protein 1	GDAP1
4533	17.4686	18.4737	17.9534	17.8033	17.1493	17.2018	17.4635	17.8085	16.7706	18.2056	16.087	17.321	17.1852	17.1481	17.0916					2	2	0.0345891	0.0629069	RNA 3-terminal phosphate cyclase-like protein	RCL1
2781	22.2627	23.9109	23.0893	23.0547	22.733	22.4568	24.2404	23.9951	24.3498	24.3212	24.2773	23.5904	24.0784	24.322	23.6074					20	20	0.0665827	0.0603816	Protein LYRIC	MTDH
2774	18.1668	18.4212	17.7396	17.8244	16.0274	18.2257	17.0885	17.4707	17.7375	17.7515	17.0502	19.0478	18.3728	18.2641	17.0385					2	2	0.0268437	0.0580044	Protein prune homolog	PRUNE
2661	19.6418	16.3838	20.1019	17.2317	17.3761	19.8504	21.4651	21.1145	21.5545	22.0291	22.1016	21.6117	22.1321	21.3725	22.0706					15	15	0.0676835	0.0557493	NF-X1-type zinc finger protein NFXL1	NFXL1
3928	18.3201	17.9633	17.5461	17.9795	17.3552	17.2676	18.249	16.9115	16.8562	18.5439	17.7922	17.9593	18.5374	17.2124	18.3786					2	2	0.0397842	0.0556952	Protein RMD5 homolog A	RMND5A
2236	18.7941	17.3521	17.5366	17.2798	16.7618	16.8663	17.518	17.2032	17.7351	18.0882	18.0793	18.1297	16.6651	18.2941	19.1786					2	2	0.0241493	0.0531578	Lethal(2) giant larvae protein homolog 1	LLGL1
3476	23.9187	23.9665	23.9232	23.7745	23.6244	23.8108	23.3329	23.7757	23.5915	23.1703	23.1499	23.3944	22.8843	23.8802	22.7924					9	9	0.0505833	0.0525659	RNA-binding protein 14	RBM14
3016	17.1103	17.8446	18.0429	17.2525	18.2618	17.704	17.6461	18.2135	16.5394	18.3757	17.4026	18.63	18.6542	17.2939	18.3044					2	2	0.0316363	0.0519327	Pyruvate dehydrogenase phosphatase regulatory subunit, mitochondrial	PDPR
2740	16.6311	17.6618	16.5527	17.4695	18.1959	18.2475	17.1444	17.4819	17.6177	17.0742	17.5918	16.7371	17.0101	17.5267	16.7138					4	2	0.050731	0.0507654	LIM and senescent cell antigen-like-containing domain protein 2	LIMS2
409	18.4548	18.6596	17.9675	17.1015	16.931	19.2201	17.6828	17.7995	18.2261	17.3006	17.417	17.4178	16.2929	17.4948	18.2008					4	4	0.0294813	0.0489337	15 kDa selenoprotein	2019-09-15
3645	21.8046	22.7268	22.3144	22.4097	22.5257	21.6792	21.3167	21.1143	20.5401	21.1418	21.0944	21.3252	21.4806	20.6993	21.2413					9	9	0.0675179	0.0467389	WW domain-containing adapter protein with coiled-coil	WAC
885	24.4382	24.3678	24.0827	24.4565	24.584	24.227	23.3048	23.6987	23.7771	23.9754	23.6901	24.7815	24.4166	23.5003	24.3916					21	21	0.0351084	0.0461318	X-ray repair cross-complementing protein 5	XRCC5
2606	17.519	16.7714	18.3086	16.8695	17.1179	17.3233	17.8192	18.766	17.5905	17.6437	18.2692	17.6991	17.7753	18.2419	17.4597					2	2	0.0511691	0.045056	Glutamate-rich protein 5	ERICH5
4389	17.36	17.4685	18.3591	17.5182	17.0958	18.0301	17.7101	18.0376	16.7929	17.785	17.0292	18.9875	18.1521	17.9322	17.5837					2	2	0.0251277	0.0445557	U6 snRNA-associated Sm-like protein LSm7	LSM7
2441	17.668	18.3931	17.9505	17.3989	18.0372	17.3895	19.0336	18.5868	18.6519	17.402	17.3418	18.181	18.3728	16.4329	17.9941					3	3	0.0212845	0.0416336	PCI domain-containing protein 2	PCID2
2110	17.6438	17.3946	17.5466	17.4963	18.2155	17.2868	16.5874	17.0512	18.1593	17.4097	17.9013	18.3051	17.7415	18.2145	17.5371					2	2	0.0427096	0.041036	Unhealthy ribosome biogenesis protein 2 homolog	URB2
3301	17.2018	16.8062	15.8786	17.195	17.3814	17.2354	17.0881	18.2523	19.0217	18.1014	17.2674	18.3561	18.0403	17.4507	18.12					2	2	0.0328217	0.0379925	PHD finger protein 21A	PHF21A
647	17.1194	17.3089	17.3663	17.5431	16.9897	16.695	19.0846	17.6659	16.9951	17.0313	16.937	18.3087	18.7733	16.7304	16.6738					2	2	0.0133615	0.0331415	Serine/threonine-protein kinase LATS1	LATS1
731	18.1384	17.1944	17.8215	17.0994	17.4231	17.4903	16.2526	18.3726	17.318	18.0407	18.0274	17.4904	17.224	17.8211	18.4163					2	2	0.0278982	0.0323168	DNA-directed RNA polymerase III subunit RPC4	POLR3D
101	17.6528	17.4526	16.8677	16.9571	17.4475	17.4781	18.9745	17.3074	18.3713	17.2824	18.6383	17.8667	17.0962	17.392	19.2175					3	2	0.0116719	0.0272611	Transmembrane 9 superfamily member 1	TM9SF1
553	17.7045	17.3802	18.3651	17.6393	17.7905	18.2521	18.1761	18.5339	17.332	17.8741	17.5818	17.6181	18.2911	17.0444	17.6588					3	3	0.0238969	0.0265458	PHD finger protein 14	PHF14
2713	17.971	17.6494	17.9705	16.7538	17.3977	16.0878	17.7861	17.432	17.3787	17.2493	17.8945	17.9392	17.5193	18.1319	17.3533					3	3	0.0269787	0.0261504	Protein-methionine sulfoxide oxidase MICAL3	MICAL3
3286	17.5861	16.5364	17.7997	17.8678	16.5223	17.0929	17.0571	16.7315	16.3723	18.0706	17.5904	18.4974	18.7092	17.348	18.0233					2	2	0.0182924	0.0259876	39S ribosomal protein L24, mitochondrial	MRPL24
3972	20.3442	18.8371	20.4868	18.9391	17.7789	17.0914	20.2864	19.9224	19.9211	18.0989	17.3569	18.161	17.6371	17.9688	17.9348					7	7	0.0305908	0.0253417	Regulator of nonsense transcripts 2	UPF2
4663	16.501	17.968	18.1596	18.5006	17.5343	16.6675	17.8033	18.6492	19.2644	18.8453	18.7545	17.0675	18.9921	17.3931	18.215					3	3	0.00993818	0.0223198	Feline leukemia virus subgroup C receptor-related protein 1	FLVCR1
3300	17.1295	17.7609	18.1413	18.4609	17.6774	17.0989	17.3047	17.2836	17.9924	17.9703	17.3123	16.8268	16.6725	19.0614	16.3107					2	2	0.00769075	0.0216363	SH3 domain-containing kinase-binding protein 1	SH3KBP1
1642	18.2604	17.6111	16.5109	18.2473	17.0344	18.2081	19.8155	19.987	19.9349	16.8489	18.0844	17.3417	17.9161	16.7118	17.5826					2	2	0.0140082	0.0214965	Ras-related protein Rab-5B;Ras-related protein Rab-5A;Ras-related protein Rab-5C	RAB5B;RAB5A;RAB5C
3179	18.3349	17.5164	17.7728	17.6172	18.4625	17.2175	17.2569	17.7045	17.204	17.8837	17.4044	16.9967	17.2927	18.1405	16.7948					2	2	0.0133484	0.0189374	Microprocessor complex subunit DGCR8	DGCR8
3469	17.5107	17.515	16.8127	18.5431	15.9287	18.129	16.6268	17.4005	17.6078	17.3334	17.5617	18.1068	17.0633	17.3436	18.5386					2	2	0.0122675	0.0188402	Zinc finger protein 830	ZNF830
228	17.1218	17.0384	17.2675	16.7915	16.7884	17.1823	18.51	18.367	17.7886	18.0991	17.8428	17.7028	17.0428	17.9577	18.591					5	5	0.0126331	0.0177472	DNA-directed RNA polymerase III subunit RPC1	POLR3A
3881	16.6357	17.2355	16.5283	17.0081	16.9009	18.8295	16.9169	16.9698	17.2901	18.0199	18.4016	16.6819	17.6454	17.938	17.469					2	2	0.0103677	0.0169576	Probable tRNA N6-adenosine threonylcarbamoyltransferase, mitochondrial	OSGEPL1
1157	17.379	18.9927	17.6366	16.797	15.9976	18.1152	18.1201	16.5689	16.9783	17.6425	17.5669	18.3042	19.2386	16.8847	17.3412					5	5	0.00710122	0.0163879	Cell division cycle protein 27 homolog	CDC27
2387	17.7932	17.5764	17.45	18.1931	17.8447	17.272	17.5038	18.2404	18.3821	17.7795	17.7918	17.6626	18.3442	17.2645	17.5784					2	2	0.0159872	0.0155856	TBC1 domain family member 10B	TBC1D10B
1419	17.3685	17.7126	17.4832	17.0672	17.3015	17.2891	22.4499	23.0265	22.5528	23.3158	22.7285	21.6927	23.2874	21.2598	23.1439					5	5	0.00619628	0.0152512	Elongation factor Tu, mitochondrial	TUFM
2712	18.0857	18.6832	18.5468	17.3073	15.5765	16.8485	17.5736	17.6877	17.3085	17.3168	17.2944	17.6076	16.7518	17.6384	17.7831					2	2	0.0148346	0.015131	Heparan sulfate 2-O-sulfotransferase 1	HS2ST1
1548	17.76	16.9992	17.9324	19.3774	18.585	17.025	16.1011	16.767	16.9312	17.4351	18.1959	18.0521	17.9187	18.3417	17.3779					3	3	0.0135887	0.0149422	Pituitary tumor-transforming gene 1 protein-interacting protein	PTTG1IP
469	18.1001	18.0215	17.2447	16.7478	16.8561	16.8232	17.3753	16.8177	18.0029	17.9604	18.365	17.9816	18.2548	17.4126	18.5956					5	5	0.0128991	0.0146503	Peroxisomal membrane protein PEX14	PEX14
2381	16.7549	17.7821	17.599	17.7224	17.0052	17.0453	17.174	17.348	17.6109	17.1586	17.8407	17.4711	17.0984	16.7697	18.5623					3	3	0.0074831	0.0133298	Cytochrome c oxidase assembly protein COX19	COX19
1248	17.3042	16.8295	18.2306	19.6354	17.919	18.3255	20.417	19.2788	21.5268	17.8765	16.5257	17.2647	16.9696	16.8564	17.8066					5	5	0.00767762	0.0115019	V-type proton ATPase subunit E 1;V-type proton ATPase subunit E 2	ATP6V1E1;ATP6V1E2
2411	16.9187	18.4458	17.9751	17.9247	17.0896	18.4473	18.0135	17.6761	17.4435	17.5159	18.6001	18.0609	18.4573	17.7229	17.9662					4	1	0.0087889	0.0101598	Beta-actin-like protein 2	ACTBL2
415	17.3474	16.6352	17.1493	17.685	16.4261	16.7601	17.6086	17.3451	17.3063	18.285	17.5554	18.3567	18.621	17.0969	18.4523					2	2	0.00535251	0.0089194	UDP-glucose 6-dehydrogenase	UGDH
1938	16.8795	17.0305	17.3716	17.2254	18.2885	17.2468	17.3251	18.7244	19.3886	18.1795	18.3766	16.9583	17.104	17.9748	18.4139					3	3	0.00402621	0.00722631	Polypeptide N-acetylgalactosaminyltransferase 1;Polypeptide N-acetylgalactosaminyltransferase 1 soluble form	GALNT1
279	17.8077	16.2226	17.164	18.4565	16.9766	17.5739	15.9681	18.9853	16.1619	18.5425	17.8609	18.005	17.7497	17.8589	18.7784					3	3	0.00603684	0.00711568	E3 ubiquitin-protein ligase Midline-1	MID1
2349	17.1323	16.9845	18.1237	16.5213	16.863	17.8547	18.4975	17.2863	16.933	17.3666	17.1421	17.888	17.6054	17.1357	17.6397					3	3	0.00636441	0.00532087	DNA-binding protein RFX7	RFX7
3736	18.3893	17.0831	17.3907	17.1078	19.3714	17.8897	18.2627	17.5924	16.9282	17.5772	18.172	16.7913	18.0134	17.1751	17.3484					2	2	0.000816893	0.00118891	Uncharacterized protein KIAA1671	KIAA1671
911	16.7899	17.2145	17.0321	17.6248	16.9684	17.728	17.0696	17.9963	18.6659	17.4022	16.5593	16.8471	16.5731	18.227	16.0104					2	2	0.000298896	-0.000651042	Zinc finger protein RFP	TRIM27
2783	16.9628	17.9458	18.1981	18.5031	18.1863	16.3205	16.4651	19.3343	19.1445	18.1646	19.4016	18.0558	18.8215	17.4808	19.3243					3	3	0.000710427	-0.00152397	Glycerol-3-phosphate acyltransferase 4	AGPAT6
1243	19.9635	17.6523	20.0419	17.7375	20.1546	20.8645	17.7132	17.8417	16.6008	17.4778	20.1518	16.495	17.5456	17.7896	18.799					13	13	0.000916752	-0.00325584	26S protease regulatory subunit 7	PSMC2
4297	16.8085	16.5349	18.6626	17.6446	18.4159	17.5875	17.8522	17.4279	18.1088	18.1534	17.851	17.3538	17.3963	18.8414	17.1311					3	3	0.00200868	-0.00357056	Eukaryotic translation initiation factor 3 subunit K	EIF3K
2427	16.2212	17.7316	16.2018	16.4116	16.6734	17.2122	17.0033	18.033	19.4647	17.2501	18.923	17.1933	18.2972	18.0663	17.015					2	2	0.00189796	-0.00401815	Uncharacterized protein KIAA2026	KIAA2026
4149	18.5258	16.9966	17.7027	18.0329	17.853	16.638	17.4307	16.9171	17.2857	18.6843	17.2956	17.138	18.0916	17.4525	17.5859					2	2	0.00248504	-0.00402006	Adaptin ear-binding coat-associated protein 2	NECAP2
1313	17.7545	16.6085	17.9257	17.2137	17.2054	18.0607	18.9982	18.1666	17.179	18.7397	18.8258	16.6547	17.9793	18.6632	17.5967					2	2	0.00266173	-0.0063165	Protein AF-9	MLLT3
238	18.0636	17.5514	19.1742	17.2946	18.077	17.9206	20.1614	18.488	20.5063	20.9275	16.7848	16.8447	18.1446	18.0469	18.386					6	6	0.00162179	-0.00683212	Hepatocyte growth factor-regulated tyrosine kinase substrate	HGS
540	17.9431	16.5133	17.1656	16.5707	18.6029	17.4257	16.4574	17.9343	18.457	17.0063	17.7666	17.6883	18.6879	16.6437	17.1555					3	3	0.00429862	-0.00866636	Unconventional prefoldin RPB5 interactor 1	URI1
1942	18.8979	18.0432	17.7769	19.1814	17.6379	17.9323	17.3075	17.6849	17.4068	16.765	17.7193	17.8825	17.7037	16.8	17.8931					4	4	0.00677677	-0.0100129	Secernin-1	SCRN1
1420	18.268	16.5223	16.9959	17.9423	17.7039	17.683	18.489	18.4766	18.3904	18.5325	17.2029	19.0187	18.2399	18.4995	18.0463					2	2	0.00617596	-0.0105127	Amphiphysin	AMPH
2788	17.428	17.2103	16.3781	17.5778	17.6291	16.7627	17.2829	17.9877	18.0325	18.0644	17.5245	17.7166	17.7095	18.6063	17.0241					3	3	0.00778563	-0.011481	NEDD4-binding protein 2	N4BP2
1646	17.8249	16.8161	18.0805	17.6365	16.8433	17.2496	17.8276	16.708	17.5501	16.9186	19.0397	17.5928	18.2151	16.9667	18.4046					3	3	0.00499126	-0.0117524	Ubiquitin-conjugating enzyme E2 K	UBE2K
3506	18.3753	17.9635	17.5923	18.4318	16.5098	17.3504	18.2402	16.286	17.978	17.8162	16.9828	18.8517	18.2573	17.8133	17.6173					3	3	0.00710107	-0.0123863	Protein LAP2	ERBB2IP
1892	18.464	18.0861	18.0562	17.7248	17.6172	16.7715	17.3156	16.5498	17.695	18.0806	18.4847	17.6314	17.306	17.4231	19.5049					2	2	0.00540863	-0.012469	Tyrosine-protein phosphatase non-receptor type 11	PTPN11
3865	17.4916	16.8297	21.7577	21.9965	20.9224	17.3873	21.9788	22.9877	23.0109	22.4128	21.7878	21.9079	22.104	21.8649	22.1806					6	6	0.0213568	-0.013689	Thioredoxin-related transmembrane protein 1	TMX1
2308	17.6519	18.0277	17.9506	16.2684	16.8255	17.5944	16.8349	17.4108	17.4682	16.4721	18.767	17.6894	17.5932	17.4246	17.9563					3	3	0.0073245	-0.0151914	Serine/threonine-protein phosphatase 2A 56 kDa regulatory subunit epsilon isoform	PPP2R5E
2524	17.5635	18.0133	17.2881	17.4433	17.4954	17.1907	16.4613	16.8455	17.4091	17.3735	17.8192	17.8206	16.9482	17.7616	18.3502					2	1	0.0118878	-0.0155869	La-related protein 1B	LARP1B
2769	17.5438	17.3786	16.957	17.2713	17.0377	18.1769	17.8889	17.0391	18.1206	17.4976	16.6406	17.5408	16.3853	18.2812	17.0645					3	3	0.00910323	-0.0173518	Trafficking protein particle complex subunit 6B	TRAPPC6B
3123	17.669	17.9229	18.37	17.6547	16.2503	17.9952	17.0215	18.5635	17.2162	17.1979	18.2396	17.7517	18.0615	17.5071	17.6742					2	2	0.0172824	-0.017842	Conserved oligomeric Golgi complex subunit 1	COG1
4256	17.6205	17.3864	17.225	18.1917	17.8045	17.3568	16.4787	18.5536	17.2156	17.5769	17.1549	18.0917	17.5579	17.1062	18.2159					2	2	0.014836	-0.0188573	LisH domain and HEAT repeat-containing protein KIAA1468	KIAA1468
3584	17.5208	17.7001	18.0512	17.7644	16.595	18.3632	17.496	17.1639	17.1931	18.4028	16.9633	17.1177	18.2119	17.7996	16.5296					2	2	0.00919995	-0.0190506	Plakophilin-2	PKP2
3346	17.2644	17.2773	17.4465	17.7669	16.7375	17.6165	18.0236	17.3791	18.173	17.8981	18.1349	16.6551	17.5258	16.8018	18.4222					2	2	0.0103214	-0.0205447	Elongator complex protein 4	ELP4
2109	17.9293	16.0035	17.0187	16.0975	17.5899	18.8307	17.5303	18.1892	18.0282	17.8736	17.627	17.9616	17.6521	18.5046	17.3693					2	2	0.0199261	-0.0212784	Kelch-like ECH-associated protein 1	KEAP1
898	16.6667	17.3172	17.7081	17.3133	16.6046	17.4961	16.9387	16.9342	17.1923	17.2791	17.6079	17.5985	17.8091	17.3174	17.4245					4	4	0.0402407	-0.0218118	Prolyl 4-hydroxylase subunit alpha-1	P4HA1
4041	17.6302	16.8824	16.5325	17.4958	17.2158	17.963	16.5629	17.0517	16.9249	19.321	18.0329	17.5085	17.6387	17.8822	19.428					2	2	0.0122455	-0.0288143	Reticulon-4	RTN4
3428	17.2867	16.9406	17.9654	18.2279	17.9327	16.6428	15.9485	17.5956	17.2505	18.0604	18.2197	17.024	16.9128	18.7969	17.6817					3	3	0.0145197	-0.0290801	Protein disulfide-isomerase TMX3	TMX3
2509	17.401	17.2035	17.0208	18.3064	17.9653	17.4445	18.6737	16.9833	15.9913	17.6519	17.7431	17.7049	17.6646	17.7648	17.7707					2	2	0.315015	-0.0334345	N-alpha-acetyltransferase 35, NatC auxiliary subunit	NAA35
2905	22.0797	17.0261	22.5648	22.1731	22.7154	21.9582	21.8252	21.8083	21.493	21.1813	21.888	21.8741	20.7999	22.0473	22.201					12	12	0.0233102	-0.034963	5-3 exoribonuclease 1	XRN1
3312	16.9936	17.344	18.4289	18.3175	17.425	17.4281	17.9581	15.846	17.123	16.8088	16.684	17.6837	17.2976	15.7117	18.2754					2	2	0.0147362	-0.036068	Protein FAM136A	FAM136A
3003	17.0064	17.9711	17.2079	16.7417	18.1919	16.5476	17.3511	18.6579	16.6888	17.8209	17.2038	17.1472	17.7424	17.1777	17.3612					2	2	0.0458012	-0.0364901	ATPase family AAA domain-containing protein 1	ATAD1
3792	17.5657	17.9858	17.3777	17.2636	17.5937	17.2245	16.9801	17.9659	18.5832	16.8422	17.8287	17.8429	16.5324	18.0634	18.0277					2	2	0.0201718	-0.0365486	Serine racemase	SRR
3449	17.1403	17.5424	17.2232	16.3845	17.2565	17.7473	17.4599	16.9192	17.6625	17.1453	16.5702	17.0117	16.6086	16.5171	17.7124					3	3	0.0294952	-0.0369676	Sorting nexin-27	SNX27
3622	17.3731	17.5976	17.4309	17.3443	17.3376	17.833	18.2277	17.193	17.309	18.0078	17.3323	16.3082	17.0814	16.6347	18.0459					2	2	0.0195206	-0.037892	ADP-dependent glucokinase	ADPGK
3925	16.8319	17.6181	17.1803	18.3578	18.7197	17.3637	18.4979	17.6416	16.8298	18.0975	18.8138	16.7296	17.1936	17.103	19.4649					2	2	0.0134888	-0.0401885	Ubiquitin-conjugating enzyme E2 Z	UBE2Z
2570	16.6208	18.5183	18.221	17.4703	17.4574	17.0633	18.5552	18.0595	16.7515	17.5248	17.3385	17.209	17.2649	17.706	17.2234					2	2	0.0798612	-0.0406456	S-adenosyl-L-methionine-dependent tRNA 4-demethylwyosine synthase	TYW1B;TYW1
315	16.9465	18.5202	18.7023	16.777	19.5138	17.5965	17.9296	16.8099	17.5008	17.5702	17.2601	18.4924	17.6767	18.5403	17.2299					2	2	0.0259913	-0.0413939	Centriolar coiled-coil protein of 110 kDa	CCP110
1325	17.6091	17.9082	17.6224	17.3331	17.5475	17.8147	17.7383	17.4755	17.5954	18.4803	18.0486	17.4058	19.4689	17.3401	17.2533					2	2	0.0179304	-0.0425682	Excitatory amino acid transporter 1	SLC1A3
4168	18.1973	18.0643	17.6013	17.5704	17.8734	17.3054	17.4623	17.1114	17.4874	18.7055	18.2075	17.3001	18.5855	17.6343	18.1221					2	2	0.0291957	-0.0429452	Probable tRNA(His) guanylyltransferase	THG1L
1639	17.1174	18.0763	17.5199	17.4038	17.3233	18.5537	17.2053	17.3844	17.6187	17.6215	18.1068	17.8234	18.0837	17.9282	17.6691					2	2	0.0821017	-0.0430915	Signal peptidase complex subunit 3	SPCS3
4031	16.4099	18.0727	17.3137	17.7262	16.5573	17.8827	17.5717	17.5754	17.5756	17.4768	17.6859	17.1632	18.4984	16.6692	17.291					2	2	0.0265742	-0.0442231	Acyl-coenzyme A thioesterase 13;Acyl-coenzyme A thioesterase 13, N-terminally processed	ACOT13
4638	17.6983	17.1806	17.5633	16.8666	18.183	17.2465	19.0796	17.4037	17.6372	17.1979	17.973	16.8953	17.0212	17.1739	18.0043					3	3	0.0338583	-0.0443986	RNA polymerase II subunit A C-terminal domain phosphatase	CTDP1
2720	17.5046	16.4833	17.8814	16.9195	16.7761	17.801	18.1417	17.2258	18.9689	17.6112	17.3394	16.2984	16.7703	17.1263	17.4923					2	2	0.0349929	-0.0466652	Treslin	TICRR
3896	16.2015	16.4356	17.0518	16.482	17.2661	18.2042	17.1131	16.4496	17.8846	15.7701	17.5708	17.0035	15.5878	16.8478	18.0624					2	2	0.0191359	-0.0512133	UPF0428 protein CXorf56	CXorf56
4045	17.5768	18.1535	17.8738	16.9084	17.5448	20.3216	18.5119	16.6353	17.44	17.6425	16.8776	17.6349	18.268	16.5803	17.4629					2	2	0.0319448	-0.0520484	Mitochondrial dynamics protein MID51	MIEF1
41	17.7952	17.8365	18.7126	16.101	16.8568	17.065	18.4149	17.7073	17.6308	17.1857	17.6259	16.0595	17.5453	17.0007	16.4813					2	1	0.0314171	-0.0520592	Putative ATP-dependent RNA helicase DDX11-like protein 8;Putative ATP-dependent RNA helicase DDX12	DDX11L8;DDX12P
595	17.021	17.4766	16.9766	17.1949	18.1595	18.1296	17.6741	17.5066	18.0214	17.1109	17.3156	17.302	17.7111	17.0969	17.0801					2	2	0.0867316	-0.0532303	SNARE-associated protein Snapin	SNAPIN
4274	19.1355	16.408	18.0359	18.1944	18.1437	18.9884	19.8824	17.1998	16.6265	17.7021	17.8266	17.344	18.7941	16.9143	17.3288					3	3	0.0314439	-0.0548827	Rabankyrin-5	ANKFY1
3661	18.3191	17.0154	16.7485	17.0933	17.1561	18.0508	18.0057	17.0973	18.0325	18.0849	18.6389	16.7584	18.8757	16.1168	18.6553					3	3	0.017532	-0.0552298	Multiple myeloma tumor-associated protein 2	MMTAG2
4107	17.3662	18.4106	16.4815	18.2833	18.283	17.2329	17.9544	17.1948	18.7758	17.0116	18.0189	18.4599	18.7235	18.246	16.6867					4	4	0.0246852	-0.0552877	Double-stranded RNA-binding protein Staufen homolog 2	STAU2
964	21.7889	17.0767	21.6967	20.9549	20.8325	20.9112	21.225	21.2848	21.6886	17.1296	17.2418	17.223	17.2662	17.0183	17.4798					15	15	0.153557	-0.0566184	Nucleolar transcription factor 1	UBTF
2620	17.0031	18.0688	17.7782	19.1404	18.2919	18.4896	16.7755	18.4101	16.9236	18.0104	17.0042	17.6591	17.1566	18.5678	17.1313					3	3	0.036779	-0.0606454	Coiled-coil domain-containing protein 174	CCDC174
2152	22.2541	17.4178	22.1415	21.1822	22.3251	21.9926	21.2322	21.5178	21.4159	17.3451	21.0547	22.1443	20.0033	20.1304	20.5955					7	6	0.0139528	-0.0617275	Pumilio homolog 1	PUM1
3540	17.1123	17.3871	17.5779	17.466	16.6962	17.0086	19.3234	17.3905	18.4826	17.1643	18.0977	18.4093	17.6737	17.3961	18.7892					2	2	0.0374166	-0.0625305	Stromal cell-derived factor 2	SDF2
1467	16.5739	18.9602	17.9931	17.4983	18.0183	17.725	16.9755	17.662	16.5309	18.4794	17.7241	18.127	18.7961	16.711	19.02					8	8	0.0287225	-0.0655384	Dynamin-2	DNM2
2549	17.191	17.4562	17.003	16.945	16.1319	16.2747	17.5285	16.8409	17.4252	18.0744	17.0482	17.5044	17.5267	19.1419	16.1606					3	3	0.0247511	-0.0673911	IQ motif and SEC7 domain-containing protein 1	IQSEC1
1825	17.7497	18.9922	18.0345	17.357	17.6385	18.5897	18.7141	16.9766	16.8541	16.9646	17.2221	17.5433	16.8728	17.6775	17.3902					2	2	0.0861998	-0.0701923	Cyclin-dependent kinase 6	CDK6
3359	17.7757	18.3775	17.266	16.9107	18.0317	17.7279	17.5785	16.5296	18.1182	19.3121	17.5887	17.4495	19.948	18.2758	16.3373					2	2	0.019448	-0.0702947	RNA-binding protein 33	RBM33
4522	18.4675	17.041	18.0785	16.6234	16.8594	18.1226	18.5567	17.2281	16.2028	17.3211	17.7642	16.7675	16.6974	17.4427	17.9264					2	2	0.0534154	-0.0712191	DnaJ homolog subfamily C member 16	DNAJC16
1152	18.3858	18.3184	17.4131	17.219	17.0285	18.2321	17.2141	17.5	17.7304	19.5329	18.0853	17.9287	17.5306	21.2848	16.9458					3	3	0.0163215	-0.0714499	UMP-CMP kinase	CMPK1
2842	16.9367	17.3682	17.0296	17.1073	17.5873	17.7168	17.1858	16.6857	16.3989	19.1541	17.6401	17.5359	17.6864	20.6735	16.1848					2	2	0.0167296	-0.0715377	NudC domain-containing protein 3	NUDCD3
3980	16.2939	17.0373	16.9285	17.0966	18.376	17.228	19.3315	18.8981	18.1377	19.0792	18.1649	17.9879	20.4451	17.7369	17.2694					4	4	0.0233617	-0.0731176	Arsenite methyltransferase	AS3MT
1589	23.7723	22.7596	23.6819	24.0426	23.7275	23.2335	22.8009	22.7125	22.9575	22.9688	22.7159	22.9703	23.331	22.4422	23.1049					18	18	0.0949983	-0.0743669	Double-stranded RNA-specific adenosine deaminase	ADAR
916	17.3928	18.0031	17.4357	16.6043	17.2428	16.8065	17.4796	16.2976	16.1446	16.9096	17.6693	17.2618	17.1235	18.0549	16.8925					2	2	0.0638779	-0.076697	G2/mitotic-specific cyclin-B1	CCNB1
1858	17.3808	15.9621	18.4798	17.4341	17.931	17.9047	17.9342	18.5563	18.8465	16.9971	17.3527	18.4796	16.9544	18.0225	18.0851					4	4	0.0458546	-0.0775382	Desmocollin-2	DSC2
2695	21.4179	18.3023	20.1027	18.1767	21.1973	21.2354	18.4638	18.6016	18.1329	17.3733	17.7457	16.9961	18.7342	16.8338	16.7802					4	4	0.0389189	-0.0777028	Basic leucine zipper and W2 domain-containing protein 1	BZW1
4671	17.559	17.2496	16.4463	17.9692	16.5782	17.8265	17.3741	16.9478	19.3219	18.1356	18.2162	18.1054	18.3946	17.3991	18.9004					2	2	0.06199	-0.0789509	Junctional adhesion molecule A	F11R
1735	23.7599	22.8706	24.4324	23.9385	22.0446	24.5448	24.2884	24.3081	24.2668	23.842	23.4481	21.9305	24.2162	21.1967	24.047					8	8	0.0233951	-0.0797806	60S ribosomal protein L8	RPL8
2010	17.5038	17.3062	17.7024	17.9714	18.3113	18.4217	16.9748	17.457	16.0805	18.0208	17.2526	17.5797	18.3407	18.0651	16.6909					2	2	0.0500634	-0.0811717	Syntaxin-5	STX5
2046	17.409	16.8382	17.3799	16.938	17.4707	18.0093	17.5723	17.735	17.4878	18.5599	18.4934	18.9089	18.8051	18.9017	18.5039					5	5	0.17888	-0.0828082	Unconventional myosin-IXb	MYO9B
1121	18.1029	18.2049	18.3903	17.8908	16.8457	17.1476	17.0711	17.7029	17.0854	17.5278	17.8862	16.7514	18.1877	17.4677	16.7699					2	2	0.0565975	-0.08664	Peroxisome biogenesis factor 2	PEX2
2745	17.473	17.4067	17.9989	17.294	18.3671	18.027	17.5568	17.5302	18.1943	18.2746	17.1286	16.9036	17.7871	17.0529	17.7281					3	3	0.0623352	-0.0871258	Protein EMSY	EMSY
4472	18.5809	17.6608	19.14	17.0796	18.2171	17.1109	17.5041	17.717	17.6002	17.935	17.5315	18.0712	18.6241	17.8068	17.3696					3	3	0.0766944	-0.087574	AP-4 complex subunit epsilon-1	AP4E1
4308	18.2064	17.2829	17.8133	18.2833	18.6166	17.1854	16.8337	17.3114	17.1681	17.5014	16.8131	17.4546	17.9713	17.0636	16.9996					2	2	0.0813051	-0.0884616	Mucosa-associated lymphoid tissue lymphoma translocation protein 1	MALT1
4543	17.9754	17.1384	17.8396	17.4069	16.8611	16.6141	17.697	17.0625	17.0235	18.2321	17.5889	17.6586	18.2919	16.9764	18.4768					2	2	0.0596301	-0.0885366	Conserved oligomeric Golgi complex subunit 6	COG6
4217	17.408	17.7839	18.2909	16.4916	17.928	17.7554	18.6318	16.9755	17.4962	17.9367	17.0761	16.7075	17.499	16.4882	18.0025					3	3	0.0538083	-0.0898279	Upstream-binding protein 1	UBP1
3998	17.2589	16.7395	17.0742	16.6026	16.667	19.8153	18.0115	18.0333	17.1449	18.3444	17.239	17.4777	17.2329	17.2787	18.8264					2	2	0.0509868	-0.09231	Stromal cell-derived factor 2-like protein 1	SDF2L1
2540	18.1725	17.7225	18.0367	17.9206	17.5555	16.7109	17.3316	17.946	17.2468	18.1621	17.243	17.4384	18.5467	18.074	16.5001					2	2	0.0465713	-0.0923964	Protein virilizer homolog	KIAA1429
14	17.8728	16.2495	17.0743	17.7925	17.9625	16.5044	16.7697	17.3909	18.6273	18.8111	16.7782	16.7149	16.8012	17.6117	18.1737					2	2	0.0402507	-0.0941435
4171	17.8569	17.7198	16.8156	17.2834	17.3922	17.5196	16.1865	18.0719	16.7046	17.33	17.8938	17.1006	17.2301	16.7279	18.651					2	2	0.052466	-0.0948683	tRNA selenocysteine 1-associated protein 1	TRNAU1AP
3673	17.7795	18.1398	18.0245	17.2758	17.039	16.6401	17.6617	17.6391	18.9319	18.4074	17.6188	18.5443	16.4815	18.6044	19.7703					2	2	0.0319646	-0.0952574	Apolipoprotein O	APOO
3943	17.3941	18.1745	17.2285	17.5719	17.2294	17.4071	16.5316	17.3057	17.7967	16.6493	18.992	16.6502	16.3877	17.4709	18.7193					3	3	0.0311932	-0.0954609	Queuine tRNA-ribosyltransferase subunit QTRTD1	QTRTD1
3362	18.971	16.9702	16.9457	18.1598	17.8988	19.1006	16.9106	18.1941	16.8028	17.2859	17.5664	18.0173	16.7071	16.4356	20.023					2	2	0.0282777	-0.0987116	Translation machinery-associated protein 16	TMA16
520	18.5323	18.685	17.4303	18.1936	15.7392	16.6551	19.3449	17.1194	18.182	18.6285	16.5425	18.0208	17.3032	19.0375	17.1486					2	2	0.0388727	-0.0991535	Cyclin-K	CCNK
3323	18.4037	17.8544	16.3915	17.2431	17.035	17.5336	17.7789	16.5498	17.8712	17.5765	16.9737	17.0938	18.0293	17.8899	16.0247					3	3	0.05113	-0.0999699	GRIP and coiled-coil domain-containing protein 1	GCC1
2299	17.582	17.4891	18.2516	17.6794	16.93	17.7555	18.085	17.6403	18.3177	16.762	17.1566	17.0658	16.3347	18.3093	16.6403					4	1	0.055177	-0.0999737	Beta-synuclein	SNCB
4601	16.4575	17.6758	17.8994	17.249	18.1108	19.2785	18.0736	18.1377	17.4733	16.0717	17.7274	16.8759	15.3177	18.6024	17.0572					2	2	0.0319842	-0.100762	Metal-response element-binding transcription factor 2	MTF2
2588	18.446	17.5633	18.1559	17.6677	17.2853	17.5794	18.4297	17.7854	17.7877	17.8165	17.6259	17.1208	17.1867	17.9368	17.7421					2	2	0.120175	-0.100816	39S ribosomal protein L14, mitochondrial	MRPL14
2937	17.0524	17.3377	18.7331	18.8532	17.9312	18.6828	16.8576	18.0722	17.7646	17.2772	17.892	17.4671	18.2292	17.7655	16.9514					2	2	0.0883834	-0.103277	MICAL-like protein 1	MICALL1
3965	17.8989	17.7218	18.1595	17.256	19.0057	17.3026	16.6156	18.1797	17.7569	16.3912	18.5807	17.5709	17.6916	17.5647	17.6006					2	2	0.0570979	-0.104699	WD repeat-containing protein 41	WDR41
3372	18.023	17.6784	18.2596	17.6908	17.0627	16.1708	16.4411	17.9569	17.0136	17.5171	16.5857	17.5399	17.5199	17.1421	17.295					3	2	0.114182	-0.104739	Probable ATP-dependent RNA helicase DDX11	DDX11
1177	17.1103	16.6719	17.3647	16.0847	17.0843	16.5006	18.0956	17.8914	17.6517	17.1571	17.3865	18.6063	17.594	17.7889	18.085					2	1	0.0792251	-0.106009	Ribonucleoside-diphosphate reductase subunit M2	RRM2
593	16.4634	16.9649	18.6069	16.8553	17.899	17.2866	17.2129	17.9079	15.4621	18.9084	17.5578	17.344	17.5334	18.6402	17.9594					2	2	0.0637953	-0.10754	Arginyl-tRNA--protein transferase 1	ATE1
3175	17.4898	16.9789	18.0856	17.6206	17.766	17.5642	18.3183	16.5843	17.8142	17.5893	16.9694	17.9125	16.4012	18.463	17.9316					3	3	0.0550958	-0.108143	Inhibitor of growth protein 5	ING5
2830	19.935	18.1092	19.5154	17.4749	16.9373	18.7611	18.371	18.7841	19.3333	16.7079	18.3938	18.1436	17.9047	17.4678	18.2039					3	3	0.067943	-0.11036	E3 ubiquitin-protein ligase MIB1	MIB1
2616	17.0547	18.8666	17.2193	18.2206	17.318	17.3015	17.96	17.4967	17.6232	15.747	17.8354	17.6035	17.7032	16.6608	17.1537					2	2	0.0524094	-0.110605	Protein aurora borealis	BORA
2029	17.6069	16.7945	17.9285	17.9158	18.1013	17.792	18.0067	17.9089	17.697	18.2753	18.3872	17.8003	17.0633	18.6346	19.0993					3	3	0.0602091	-0.111464	Ubiquitin-conjugating enzyme E2 variant 1	UBE2V1;TMEM189-UBE2V1
2105	18.0176	17.2278	18.8579	17.0247	16.4677	18.3604	22.0439	21.9333	22.6539	21.4753	22.135	21.4929	21.8096	21.6516	21.9876					7	7	0.184841	-0.115192	Desmoglein-2	DSG2
3075	17.9045	17.3289	17.9015	17.5755	17.9847	18.4421	17.5846	17.4669	17.901	17.9283	16.7345	18.0999	18.2317	17.5009	17.3758					3	2	0.0804944	-0.115282	Pumilio homolog 2	PUM2
2849	18.2765	17.767	18.6047	17.9693	17.83	17.8797	17.6697	17.6665	18.3782	17.131	17.1141	16.8133	17.201	17.4063	16.8037					2	2	0.224317	-0.117574	Mitofusin-1	MFN1
4154	16.8986	18.3037	18.0746	16.272	16.7592	17.5384	18.3875	17.8296	17.1029	17.5257	16.8369	16.3223	16.6482	17.6832	16.7083					3	3	0.0867751	-0.118271	BSD domain-containing protein 1	BSDC1
2656	18.1791	17.2461	17.9381	17.4028	17.4657	17.6173	17.3771	17.9244	17.3407	22.0045	21.4705	20.9891	20.8664	22.1752	21.7799					9	9	0.0870168	-0.119121	Hydroxysteroid dehydrogenase-like protein 2	HSDL2
2098	17.8726	16.4943	16.6093	17.1798	16.9241	18.3904	18.386	16.9434	16.4891	18.2343	16.8669	17.8782	17.6151	17.2368	18.4961					2	2	0.0781198	-0.122847	Calcium/calmodulin-dependent protein kinase type 1	CAMK1
4702	17.3932	16.8481	17.9804	17.731	17.2328	18.4706	18.2211	17.0212	16.5028	18.5883	16.5011	17.4817	16.9807	17.9579	18.0043					3	2	0.0624577	-0.123901	Roundabout homolog 1	ROBO1
3344	18.5407	17.9115	17.3517	17.8377	17.1137	17.4517	18.0954	17.7353	16.065	16.8988	17.4719	17.542	17.8731	16.7744	17.6485					2	2	0.118663	-0.127774	Metalloendopeptidase OMA1, mitochondrial	OMA1
4017	17.2794	18.0862	16.9959	18.3576	16.3683	17.4224	17.887	18.2272	17.9514	17.2705	17.7158	17.381	18.3522	17.5408	16.8675					2	2	0.105067	-0.131088	28S ribosomal protein S30, mitochondrial	MRPS30
2470	18.5516	17.949	17.3576	17.366	17.1659	18.0183	17.2836	18.4231	17.8036	17.3409	17.0766	18.2839	17.3672	16.6726	19.0564					2	2	0.0570551	-0.131577	UPF0553 protein C9orf64	C9orf64
1415	17.6244	17.052	17.0191	17.0759	17.0472	18.8255	18.0963	17.585	17.9711	18.2676	17.1956	16.732	17.9011	16.8487	17.8408					2	2	0.0819384	-0.131787	Deoxyhypusine synthase	DHPS
4165	17.1592	17.76	17.5225	16.8248	17.1755	17.7134	16.348	18.5342	17.6185	17.432	17.9565	17.6256	16.6553	17.2852	19.475					4	4	0.0530741	-0.133809	3-oxoacyl-[acyl-carrier-protein] synthase, mitochondrial	OXSM
530	18.5968	17.6098	18.4001	19.2274	17.7577	18.6797	17.0404	17.6121	18.1124	17.1068	16.5374	17.7174	17.3074	17.5427	16.9151					2	2	0.127551	-0.134534	Multiple PDZ domain protein	MPDZ
306	17.4629	17.8197	16.9314	17.523	18.3285	18.255	17.973	17.7824	18.3607	17.6351	17.6501	17.5901	17.0623	16.8385	19.3811					3	3	0.0576588	-0.135553	NADH dehydrogenase [ubiquinone] iron-sulfur protein 4, mitochondrial	NDUFS4
2147	17.0677	16.8199	18.9294	18.1625	17.2668	17.4932	17.2394	16.9224	17.5796	16.9417	17.9873	18.7988	18.7565	17.1604	18.2202					2	2	0.0666884	-0.136414	Inositol 1,4,5-trisphosphate receptor type 3	ITPR3
3426	17.132	17.7177	17.0189	17.302	17.2168	17.5908	16.8559	16.4716	17.9223	17.9702	17.0821	17.5224	18.0768	16.4365	18.472					2	2	0.0710971	-0.136842	Deubiquitinating protein VCIP135	VCPIP1
179	17.6252	16.928	17.777	17.3645	16.898	18.1018	17.5741	17.7401	17.4566	19.0038	18.8469	16.57	18.2691	17.7528	18.8111					3	1	0.0562704	-0.137462	Serine/threonine-protein kinase 25	STK25
1668	18.6752	17.8473	17.4378	16.9236	17.1905	17.3975	16.778	16.9467	17.8484	17.7307	17.5855	16.8044	17.3414	16.2223	18.9694					4	4	0.0559998	-0.137504	Syntaxin-binding protein 1	STXBP1
328	18.092	18.25	17.9485	18.2559	17.7983	17.9606	17.8333	18.3431	17.0085	18.057	17.4721	17.9362	17.4583	18.0728	18.3536					3	3	0.165107	-0.139779	Peptidyl-prolyl cis-trans isomerase H	PPIH
2816	17.5069	18.0492	17.5503	16.4471	17.2346	17.3966	17.6343	16.5202	16.8103	17.1004	17.1374	17.2059	17.0446	16.8232	18.0034					2	2	0.145669	-0.142497	Corepressor interacting with RBPJ 1	CIR1
4288	17.584	18.0518	17.1556	17.6538	18.1363	17.9343	18.0553	17.3539	18.7714	17.7419	18.044	16.9461	17.4318	17.7487	17.9797					3	1	0.14573	-0.142719	COMM domain-containing protein 3	COMMD3
4562	18.464	18.3508	17.4267	17.6851	18.0454	18.1953	16.9427	18.1475	17.1549	17.3364	16.5707	17.4758	17.351	17.5209	16.9399					2	2	0.162867	-0.142925	Ubiquitin-conjugating enzyme E2 J1	UBE2J1
4497	17.5926	16.9174	18.8013	17.5749	17.6739	16.7861	18.1364	17.9728	18.0552	17.8193	17.9502	18.2678	18.9004	16.6481	18.9222					6	6	0.0656981	-0.144464	Zinc finger protein 148	ZNF148
1495	17.74	17.8512	17.3913	17.6658	16.8981	18.0357	16.849	17.3585	17.338	17.3498	16.8643	17.4018	17.2675	17.7779	17.0123					2	2	0.200661	-0.147268	Fatty aldehyde dehydrogenase;Aldehyde dehydrogenase family 3 member B2;Aldehyde dehydrogenase, dimeric NADP-preferring;Aldehyde dehydrogenase family 3 member B1	ALDH3A2;ALDH3B2;ALDH3A1;ALDH3B1
1946	19.3882	17.4412	19.2759	18.5385	18.2719	15.9575	18.8092	19.2431	19.3149	17.2786	17.37	18.0973	18.605	16.324	18.259					4	4	0.0681208	-0.147395	Twinfilin-1	TWF1
239	17.6017	16.9599	17.7652	17.769	17.8392	17.4089	16.0253	16.5953	17.1384	18.1942	18.4799	16.6373	18.9613	18.5721	16.2259					2	2	0.0498253	-0.149288	Aurora kinase A	AURKA
336	17.4604	18.1699	18.0784	18.4403	18.1983	18.533	17.4936	18.9193	17.0803	17.9501	17.2975	16.4428	18.1208	18.5202	15.5012					3	3	0.0495781	-0.150617	Mitochondrial import inner membrane translocase subunit TIM44	TIMM44
392	17.0643	16.8108	17.4327	16.4967	18.0572	18.3412	16.9751	17.8018	17.5742	17.5199	16.5169	18.5076	17.0528	17.4074	18.5389					2	2	0.0729213	-0.151541	TBC1 domain family member 12	TBC1D12
2871	18.4486	18.1212	18.8085	17.2454	16.2555	17.5715	16.9771	16.7107	16.3499	17.5186	16.7336	16.8986	17.1998	17.7977	16.6103					3	3	0.134355	-0.152316	Spindle and kinetochore-associated protein 3	SKA3
2776	19.0715	17.805	18.0724	17.4015	16.5885	15.9152	18.0844	17.9077	17.9997	17.3535	17.3648	18.4573	18.4864	16.1654	18.9831					3	3	0.0561098	-0.153123	Histone-lysine N-methyltransferase setd3	SETD3
3036	17.5033	17.7727	18.1569	16.7315	17.3541	16.8174	16.7726	17.3079	17.2552	18.0638	17.4964	17.2539	17.5205	17.9983	17.7551					2	2	0.215122	-0.153236	Transcription factor SPT20 homolog	SUPT20H
489	17.203	17.4036	16.9924	18.2076	17.1691	17.5866	17.2012	17.2465	16.4225	17.7725	18.4882	17.4985	17.6068	19.1201	17.4942					3	3	0.0912209	-0.154018	Transcriptional adapter 3	TADA3
396	17.1793	17.7048	16.7245	18.167	17.941	17.6643	17.0553	17.4596	17.7519	16.8723	17.826	17.4748	16.8273	17.0805	18.7288					2	2	0.0830745	-0.15449	Zinc finger protein ZIC 3;Zinc finger protein ZIC 1;Zinc finger protein ZIC 2;Zinc finger protein ZIC 5	ZIC3;ZIC1;ZIC2;ZIC5
968	17.2336	16.7573	17.3536	17.387	17.3496	17.4521	18.2221	17.5042	17.939	18.3095	16.7359	17.0418	17.9851	17.8383	16.7356					2	2	0.0899177	-0.157288	Calpain-2 catalytic subunit	CAPN2
1332	18.3031	17.4622	17.5243	17.3357	17.9666	18.3931	18.3433	18.1147	18.1276	17.5565	18.3917	17.181	17.8158	18.4674	17.3191					2	2	0.117516	-0.157729	G protein-coupled receptor kinase 6;G protein-coupled receptor kinase 5	GRK6;GRK5
2575	17.6636	17.3897	17.2892	17.2388	18.1782	17.5933	16.8625	18.159	17.2061	17.5226	17.7121	17.5119	17.4439	18.1136	17.6628					4	4	0.310425	-0.157902	Uncharacterized protein C3orf17	C3orf17
1815	17.0784	17.187	17.0154	18.0814	18.0692	18.0527	18.1246	17.3983	18.1177	18.1458	16.6967	17.2455	16.9485	18.3614	17.2557					3	3	0.0944594	-0.159196	E3 ubiquitin-protein ligase XIAP	XIAP
4386	17.3626	18.142	18.1846	17.4219	18.1703	17.5615	16.8075	16.9259	17.4761	18.9676	17.3259	18.4591	17.3576	17.775	20.0997					5	5	0.0562703	-0.159891	ADP-ribosylation factor-binding protein GGA1	GGA1
1873	17.1716	18.5586	17.1936	17.7134	17.0264	16.8635	17.0663	18.2881	16.5803	16.8801	17.5417	17.421	18.2725	16.4319	17.6252					2	2	0.101159	-0.162252	Transcription factor p65	RELA
4415	17.8108	17.162	18.6393	16.2416	17.4849	17.4706	16.8852	17.3002	17.3986	17.1354	17.4824	16.3878	18.5278	17.6962	15.2689					2	1	0.0543864	-0.162423	Protein argonaute-1	AGO1
1011	16.9239	17.1557	17.8338	16.4898	16.5102	18.0458	18.3642	17.2923	16.9447	16.8854	17.9305	16.6582	17.6041	17.5269	16.8308					5	3	0.129061	-0.162602	Inosine-5-monophosphate dehydrogenase 1	IMPDH1
2148	17.3657	16.2403	17.5504	18.0098	17.1726	17.3457	17.437	17.266	16.668	16.7296	17.5762	18.2636	18.1853	16.6906	18.182					2	2	0.0866609	-0.162799	Type I inositol 1,4,5-trisphosphate 5-phosphatase	INPP5A
1935	16.5418	17.4085	17.0841	18.6957	16.6984	17.3199	16.9128	16.8332	17.6219	17.6585	16.7475	17.8693	17.8838	17.122	17.7579					3	3	0.144936	-0.162814	Nexilin	NEXN
4250	17.4457	17.3168	17.259	16.9439	18.144	18.4242	16.726	17.8617	17.3315	16.9384	15.6975	17.4456	17.2592	16.8452	16.4683					2	2	0.103896	-0.163705	Septin-10	2019-09-10
570	17.0356	17.9021	18.4144	17.3175	18.7245	17.3817	16.8558	17.9561	17.3568	16.3984	17.4856	17.3618	16.6527	18.0705	17.0261					2	2	0.111344	-0.167861	Centrosomal protein of 152 kDa	CEP152
421	19.2792	16.9921	17.1828	19.2361	18.1524	17.0223	18.672	18.1403	17.0441	18.8653	17.0533	18.6108	17.6697	18.2002	19.1658					2	2	0.0834236	-0.168756	Target of Myb protein 1	TOM1
544	17.4969	18.6404	16.599	17.2345	16.1145	17.7032	18.6163	17.1804	17.3534	18.3235	17.7262	17.2694	18.0379	17.9398	17.8489					5	5	0.211603	-0.169165	Slit homolog 2 protein;Slit homolog 2 protein N-product;Slit homolog 2 protein C-product	SLIT2
151	18.2265	16.2994	16.07	17.1867	17.8987	17.4356	18.3768	17.2941	17.0386	16.7252	17.7728	17.5561	18.2535	16.3022	18.008					4	4	0.0871677	-0.16982	Transcription initiation factor TFIID subunit 4	TAF4
2469	22.752	23.8663	23.2664	22.1109	22.7882	22.2287	22.0658	22.0664	21.9113	20.7743	20.517	22.7675	21.12	22.244	21.2047					10	10	0.0748414	-0.16996	Ubiquitin-associated protein 2	UBAP2
1591	17.6129	17.1467	17.6321	16.6702	18.1429	16.8326	19.0242	20.2999	19.3755	18.5911	17.3606	18.8477	19	17.3847	18.9257					6	6	0.0865481	-0.170341	NHP2-like protein 1;NHP2-like protein 1, N-terminally processed	NHP2L1
383	17.6026	17.125	17.6219	17.6234	17.9229	17.0907	19.0004	16.7933	17.4132	16.925	17.9489	18.0312	18.1526	17.0287	18.2466					8	3	0.120164	-0.174269	Kinesin heavy chain isoform 5C	KIF5C
386	15.881	17.7509	17.9697	17.8969	18.1598	17.7041	18.2082	17.4324	16.6039	18.795	17.6769	17.2812	17.2363	19.3762	17.6701					4	4	0.0781996	-0.176456	Intron-binding protein aquarius	AQR
3209	17.2784	17.5497	17.0019	16.699	18.2436	19.2588	17.7143	17.6256	16.5257	18.1799	17.7227	17.9658	18.183	18.1876	18.0317					4	4	0.556676	-0.177907	Unconventional myosin-XVIIIa	MYO18A
272	17.5464	17.2137	18.5937	16.695	17.0371	18.9608	18.4497	18.4816	17.6325	17.6925	17.8872	17.9508	18.9571	16.2258	18.8846					3	3	0.0693843	-0.179021	Dihydroxyacetone phosphate acyltransferase	GNPAT
3104	17.6766	16.8489	17.2366	17.0136	18.322	17.1924	17.3406	17.4285	18.7419	17.293	17.0383	17.5715	18.0764	17.0745	17.2905					2	2	0.203047	-0.179522	Serine/threonine-protein kinase Nek7	NEK7
3848	17.7101	16.6494	16.3421	17.6885	17.8111	18.5296	18.258	15.982	17.0325	17.0686	17.8221	17.6958	17.244	17.4095	18.4771					2	1	0.149763	-0.181334	Phosducin-like protein 3	PDCL3
563	18.217	16.9163	17.4575	17.3244	17.9778	18.0741	17.28	16.7015	16.8228	17.4603	17.4272	17.3693	16.7429	18.8515	17.2201					2	2	0.104828	-0.185904	D-glucuronyl C5-epimerase	GLCE
4280	17.5167	17.3752	17.0939	18.4816	17.1353	17.162	18.211	17.0488	17.3444	17.3062	17.6788	17.5502	17.608	17.7017	17.7872					2	2	0.706745	-0.187214	Neurochondrin	NCDN
3640	17.8832	16.6609	16.6416	18.0184	18.6912	17.6586	17.1682	17.6014	17.2939	16.646	17.6249	18.173	16.9446	17.2853	18.7804					3	3	0.093712	-0.188796	Desumoylating isopeptidase 2	DESI2
2691	19.0726	16.9745	17.2488	17.6571	17.2271	18.2013	18.6046	17.9048	17.6942	18.2011	18.2596	18.0369	17.9589	17.1359	19.9753					3	3	0.0795646	-0.190847	Serine/threonine-protein kinase MARK2	MARK2
2052	18.1293	18.5807	17.9317	17.6004	17.4655	16.9815	17.625	17.8139	17.1003	18.3919	17.3941	17.1503	17.6788	18.1597	17.6736					2	2	0.176529	-0.191929	Myotubularin	MTM1
3327	18.6243	17.6359	18.0041	17.3013	16.5505	17.1356	18.4668	18.1182	16.8003	17.5104	17.7966	17.3482	18.7249	16.9596	17.5486					3	3	0.132484	-0.192654	Optineurin	OPTN
2114	16.8913	17.9244	17.1887	17.8768	17.6422	17.8462	18.0585	18.6074	16.4069	18.0312	17.6434	17.9433	17.7346	16.9157	19.5471					3	3	0.0872144	-0.193129	Rho guanine nucleotide exchange factor 7	ARHGEF7
958	17.3581	18.4467	16.1008	17.5713	18.1974	17.8102	16.9536	16.117	18.3387	18.5631	17.4985	17.6248	17.4107	19.777	17.0804					3	3	0.074562	-0.193881	Zinc finger protein 24	ZNF24
1391	17.8255	17.4322	18.9737	16.9201	17.4355	18.1291	17.1309	16.7329	17.1785	17.3869	17.1675	18.5168	18.5349	18.0273	17.0953					2	2	0.120001	-0.195393	Glutamate--cysteine ligase catalytic subunit	GCLC
4134	18.2371	16.6342	18.1299	16.8852	17.6412	17.7564	16.886	17.4535	16.55	17.34	17.8712	17.0971	17.4539	17.3721	18.07					5	5	0.243673	-0.195868	Protein asunder homolog	ASUN
2158	17.3597	17.5706	16.8712	17.6955	18.501	17.6924	17.7816	18.2956	16.8997	18.5057	17.5133	17.4169	17.3132	18.0274	18.6954					2	2	0.139793	-0.200033	Nuclear receptor coactivator 6	NCOA6
358	17.5964	17.847	17.8035	17.7051	17.7033	17.2793	17.2994	18.0809	16.736	17.5456	17.5197	17.4377	19.5693	16.6147	16.92					4	4	0.0749646	-0.200299	Unconventional myosin-Ib	MYO1B
2812	17.3026	18.5637	17.6911	17.7467	17.5364	18.3051	19.7547	19.9539	17.2705	17.6333	17.0249	16.8325	18.357	17.3652	16.3708					3	3	0.117445	-0.200779	Ral GTPase-activating protein subunit beta	RALGAPB
2069	18.0658	17.9828	18.147	16.7435	16.9498	17.1343	16.8284	17.8784	16.7962	18.1675	17.9997	18.3443	17.0714	19.8098	18.2381					2	2	0.0901866	-0.202585	Transformer-2 protein homolog alpha	TRA2A
2020	24.4078	24.574	25.3111	24.4453	24.0608	23.9308	24.1392	23.8059	24.1693	22.6849	23.5529	24.3329	24.6069	22.0162	24.5584					4	4	0.0729275	-0.203607	Ras GTPase-activating protein-binding protein 1	G3BP1
1699	17.7904	18.604	17.8943	21.1598	17.0137	17.5251	16.6395	17.642	16.9891	17.0021	17.3892	17.6912	17.2692	17.452	17.9722					3	3	0.2829	-0.203632	40S ribosomal protein S13	RPS13
1140	21.1273	17.7549	17.5809	20.6964	20.9176	18.8064	16.2098	20.2719	20.0319	18.1619	18.2592	18.2704	17.589	17.891	19.8252					3	2	0.105114	-0.204572	RNA-binding motif, single-stranded-interacting protein 1;RNA-binding motif, single-stranded-interacting protein 3	RBMS1;RBMS3
791	17.8032	16.8698	17.8038	17.2404	18.5629	18.6352	17.3918	16.9878	18.1998	18.3019	16.8226	17.9846	17.8757	17.9115	17.9366					2	2	0.172327	-0.204902	Cytochrome c1, heme protein, mitochondrial	CYC1
474	21.7893	21.3241	21.3056	21.4315	21.8055	21.8563	21.6317	21.3999	21.3095	21.6498	20.7081	21.3917	21.2801	22.0094	21.0762					11	11	0.198036	-0.205391	Transforming acidic coiled-coil-containing protein 1	TACC1
861	15.8568	16.8246	17.7582	17.2188	18.1288	17.0639	18.4518	15.8397	17.3602	17.8443	17.8823	16.8354	17.6892	16.4965	18.9943					3	3	0.0919571	-0.205999	Lysosome-associated membrane glycoprotein 1	LAMP1
2803	17.6607	16.7279	17.0825	16.3834	18.6674	16.9524	18.8324	16.5119	17.3342	17.2836	17.7268	17.511	17.3361	18.7434	17.0617					5	5	0.14283	-0.206579	Liprin-beta-1	PPFIBP1
2324	17.8469	17.3138	16.6211	17.9716	17.7385	17.8745	17.1619	17.2223	17.0184	17.6455	16.9788	17.4283	16.1673	20.3454	16.161					3	3	0.0505283	-0.207047	Fascin	FSCN1
4362	17.4453	18.0146	17.1975	16.7968	17.9973	18.1908	18.24	17.3088	17.3588	16.0175	18.2396	18.1158	16.5121	17.5494	18.9346					2	2	0.0723726	-0.207731	Bromodomain adjacent to zinc finger domain protein 2A	BAZ2A
3728	17.5578	17.998	17.8129	17.4135	18.33	16.6892	17.5018	17.458	16.9451	17.3722	18.8376	17.2926	18.483	17.4538	18.192					3	3	0.130432	-0.208803	Inosine triphosphate pyrophosphatase	ITPA
3681	16.1614	17.006	17.9581	17.9409	16.1451	16.7297	17.0581	16.886	18.1152	17.8198	16.9696	16.0488	17.2003	18.1548	16.1211					2	2	0.0978003	-0.212637	Sister chromatid cohesion protein DCC1	DSCC1
2686	17.1062	18.5701	18.5583	21.9589	17.7	19.0986	17.4751	18.0264	17.4531	17.7391	17.881	17.45	17.7597	17.0674	18.8813					3	1	0.145424	-0.212735	40S ribosomal protein S27-like	RPS27L
2750	17.7918	17.0452	17.3945	17.708	16.9647	18.1265	18.0814	18.0558	17.4828	17.3611	16.3691	16.8772	16.67	17.3934	17.1846					3	3	0.234293	-0.213543	Coiled-coil domain-containing protein 91	CCDC91
3772	18.4144	17.1979	17.4375	18.1674	17.7578	17.434	17.9505	18.2964	16.7176	17.5617	17.053	16.9374	16.4327	18.5208	17.2423					2	2	0.123049	-0.214595	E3 ubiquitin-protein ligase TRIM9	TRIM9
3564	18.196	17.0372	19.8697	18.157	17.7876	18.2109	18.4549	17.5663	17.8125	16.1242	17.2466	17.3826	17.3599	17.1609	16.891					2	2	0.200727	-0.219461	Kinesin-like protein KIF2C	KIF2C
2995	16.7939	16.9834	18.3123	18.2668	17.3906	16.571	18.4139	18.2319	17.3056	17.494	17.5721	17.7006	18.2241	17.2314	17.9701					2	2	0.292781	-0.219682	Late secretory pathway protein AVL9 homolog	AVL9
2651	17.9306	17.6709	17.6459	17.4559	17.4389	18.3925	16.9622	17.5382	17.4639	17.7694	17.0113	17.6072	16.6501	17.3355	19.0653					6	6	0.105575	-0.221008	BCL-6 corepressor	BCOR
2428	17.3903	17.5926	18.4822	17.7775	18.601	18.109	17.9103	16.3767	17.8915	17.1838	17.4714	19.9194	18.9942	18.0884	18.1599					2	2	0.086321	-0.222689	Rab-like protein 3	RABL3
2172	16.8292	17.3473	16.2474	17.4123	17.4637	17.2802	17.3779	18.8123	17.5125	17.6374	16.937	18.6015	18.4488	17.6231	17.7761					2	2	0.153571	-0.224026	Dr1-associated corepressor	DRAP1
2258	18.0858	16.8083	18.1528	17.4061	17.6803	18.8754	18.1653	16.5445	16.9396	17.9714	18.7077	17.8165	18.4812	17.0733	19.6241					4	4	0.10412	-0.227633	Protein transport protein Sec23B	SEC23B
1035	16.7015	16.9927	17.1227	17.7807	17.2981	18.9565	16.3749	17.9105	17.7711	17.0002	18.0242	17.0709	16.6289	17.4968	18.6629					2	2	0.12527	-0.23114	Cornifin-B;Cornifin-A	SPRR1B;SPRR1A
1830	21.2305	17.9825	20.9678	17.4919	16.4732	18.045	21.0425	22.2166	22.3319	21.1041	20.9697	21.2446	21.2743	20.9259	21.8178					4	4	0.357897	-0.233196	Receptor expression-enhancing protein 5	REEP5
947	18.2428	18.0514	17.7832	17.2781	17.6597	18.3921	18.126	16.8566	17.7548	18.4992	16.1887	18.8963	19.8524	17.7421	16.696					2	2	0.0653549	-0.23544	GC-rich sequence DNA-binding factor 2	GCFC2
3260	17.8785	17.6118	18.39	17.2407	16.7042	17.7296	17.431	16.5023	18.3621	18.9366	18.8817	16.8204	17.367	17.6492	20.3295					5	1	0.0702851	-0.235672	Stathmin-2	STMN2
224	17.0957	17.656	17.3635	17.4558	17.1665	17.3592	18.1167	17.3337	16.9683	18.2379	17.939	17.6991	18.85	16.9596	18.7759					4	4	0.137	-0.236507	Kinetochore protein NDC80 homolog	NDC80
2040	17.4713	17.1854	18.6683	17.566	17.4668	17.6834	18.5541	17.7748	16.863	17.9798	17.9035	17.6509	18.2011	17.4164	18.6277					3	3	0.255655	-0.236986	Protein OS-9	OS9
987	18.2005	16.1538	16.8823	16.6297	18.4905	17.4247	18.023	18.3234	16.7288	17.6666	17.1288	18.0946	17.8033	18.3092	17.4895					3	3	0.256744	-0.237306	ATP synthase-coupling factor 6, mitochondrial	ATP5J
3616	18.327	17.9776	16.2881	17.42	17.7572	16.148	16.9384	17.0959	17.241	17.3639	17.077	17.1834	16.9267	16.9293	18.4811					2	2	0.171346	-0.237605	Protein syndesmos	NUDT16L1
3098	17.7577	17.221	17.4551	15.7977	17.818	17.5832	18.0365	17.8737	18.6012	17.97	17.2299	17.6451	16.9876	17.9824	18.594					2	2	0.176736	-0.239714	Alanine aminotransferase 2	GPT2
4002	18.4994	17.1356	17.0684	17.8128	17.2646	18.0568	17.3736	17.2721	18.1552	17.1903	18.1349	17.357	17.8249	17.2323	18.3459					3	3	0.215264	-0.240287	Manganese-transporting ATPase 13A1	ATP13A1
2346	18.4841	16.2683	17.499	17.3207	17.1143	17.5102	17.3892	18.1564	17.1684	18.1922	17.5832	17.4955	17.1068	18.4858	18.4					2	2	0.184702	-0.240606	Rho GTPase-activating protein 44	ARHGAP44
360	17.1315	17.3331	17.8073	17.1121	16.5273	17.695	17.8969	18.4472	17.3297	17.8977	18.0102	17.5196	17.7823	16.8639	19.5032					2	2	0.110565	-0.240608	LanC-like protein 1	LANCL1
3556	16.2207	17.9706	17.8991	17.377	17.2313	17.5423	17.3725	17.5154	16.9522	16.9175	17.3439	16.6417	17.8859	17.1547	16.5844					2	2	0.218678	-0.240623	Protein S100-A13	S100A13
2485	17.032	17.2362	18.4034	17.7968	16.7777	18.9412	18.703	17.9379	17.7225	16.5324	17.8516	17.9548	18.2691	17.3497	17.444					5	5	0.167607	-0.24129	Centrosome-associated protein 350	CEP350
3885	17.4571	18.4242	17.9496	18.3686	17.5402	18.3473	18.1915	17.1741	17.3334	17.8928	17.356	18.6374	18.5691	17.8857	18.1578					3	3	0.224611	-0.242167	Zinc fingers and homeoboxes protein 3	ZHX3
1948	17.5158	17.0825	17.6007	17.2739	16.3579	16.7045	17.4788	17.5931	16.87	17.8144	18.4567	18.113	19.2129	16.9697	18.9292					2	2	0.121446	-0.242624	Alpha-globin transcription factor CP2	TFCP2
1403	17.0662	17.3249	16.9269	16.8162	17.8672	16.8585	17.1877	17.7971	18.0436	17.0069	17.7615	17.7356	18.1599	19.2648	15.8074					2	2	0.0817652	-0.242717	DNA polymerase delta subunit 2	POLD2
1362	23.3776	22.8589	23.7552	23.2043	23.7666	24.2994	23.1344	23.3539	21.9876	23.2624	23.2353	23.3211	22.6561	25.7292	22.1636					8	8	0.0767393	-0.243349	60S ribosomal protein L27a	RPL27A
2401	18.7828	16.5283	17.9402	17.6405	17.2115	17.5026	18.1532	17.0653	17.0349	17.4534	17.0189	18.046	17.9271	17.3669	17.9549					3	3	0.276296	-0.243513	Nucleoporin GLE1	GLE1
1501	17.8695	17.9518	17.5804	18.421	17.4824	17.4409	17.1366	17.8644	18.7333	18.2313	17.9826	18.1682	17.7893	18.312	19.0114					3	3	0.269389	-0.243526	Ubiquitin carboxyl-terminal hydrolase 11	USP11
3317	17.1882	15.7738	18.5859	17.8775	17.9297	18.5445	18.4213	16.737	17.5675	18.767	17.3733	18.6901	19.4648	19.0985	16.9993					4	4	0.0981265	-0.244102	Uncharacterized protein C12orf43	C12orf43
388	17.6407	17.5319	17.7109	17.4459	17.5923	17.4469	16.8389	17.7283	17.6945	17.4992	18.0782	18.6032	20.102	16.6718	18.1392					4	4	0.0827565	-0.244147	Germinal-center associated nuclear protein	MCM3AP
2886	17.3416	17.2772	20.3911	18.1046	20.0481	20.2272	17.3844	18.2916	18.7903	17.7454	16.6213	17.0341	17.4744	17.3484	17.3125					4	4	0.299545	-0.244818	Ribonucleoprotein PTB-binding 1	RAVER1
566	17.6729	17.3875	19.0213	18.6022	17.3534	18.0176	17.2385	17.726	17.7047	18.3845	18.2206	16.6856	17.3644	17.0303	19.6309					2	2	0.0888975	-0.244963	Ubiquitin carboxyl-terminal hydrolase 19	USP19
3699	17.2576	17.7104	18.1996	17.3636	17.3467	17.9802	17.8634	18.5473	17.4457	17.8691	17.8939	17.5587	18.0327	17.7144	18.3107					4	4	0.531877	-0.245359	Intraflagellar transport protein 27 homolog	IFT27
4158	17.4025	18.1088	16.8679	17.9338	17.5705	16.8137	18.1569	16.0262	16.599	17.4905	17.3634	18.0648	16.8771	17.7435	19.0343					6	6	0.136711	-0.245438	SAFB-like transcription modulator	SLTM
654	18.4145	17.3243	18.0516	17.2086	18.2986	17.8601	18.3713	18.8079	18.687	17.3931	16.8957	17.2315	17.3073	17.8794	17.0739					4	4	0.367754	-0.246776	Protein SGT1	ECD
4421	16.7334	16.435	17.1321	18.5206	16.6822	18.2418	16.3448	18.2184	16.5513	18.3991	17.6606	18.0378	18.2955	18.473	18.0696					2	2	0.435003	-0.246857	Muskelin	MKLN1
2458	17.1722	18.2212	17.4311	18.7942	16.9827	18.1683	16.7908	16.8149	17.2893	17.5366	17.6272	18.4174	17.8733	17.3944	19.0583					2	2	0.164492	-0.248241	Probable ATP-dependent RNA helicase DDX59	DDX59
2296	18.1578	17.333	16.8163	16.7294	17.1618	17.3769	16.9487	17.825	16.996	17.7297	18.1177	18.0994	17.9218	18.0586	18.7142					3	3	0.380485	-0.249275	Histone-lysine N-methyltransferase EZH2	EZH2
1818	17.8714	17.7113	16.6978	16.431	17.5186	17.6284	17.2395	18.6179	15.9968	18.4131	18.0291	18.2649	19.1511	17.2859	19.0197					4	4	0.152621	-0.249866	Calcium-transporting ATPase type 2C member 1	ATP2C1
4385	19.1102	18.1543	18.2929	17.1414	17.1683	17.0993	17.7547	18.1126	18.3295	17.693	16.7146	17.8915	17.8402	17.4672	17.7453					3	3	0.263343	-0.251188	ADP-ribosylation factor-binding protein GGA2	GGA2
2799	17.9103	18.9913	17.1009	17.0775	18.4024	17.6786	17.5612	17.8802	16.0048	17.205	17.4886	18.2798	18.6443	16.9862	18.0969					2	2	0.161642	-0.251346	Glucocorticoid-induced transcript 1 protein	GLCCI1
1048	18.1648	17.1203	18.697	16.7292	17.0066	18.1386	17.4953	17.1244	18.0122	16.9905	16.9213	18.0434	17.062	18.5525	17.0963					3	3	0.154157	-0.251897	NAD-dependent malic enzyme, mitochondrial	ME2
2639	17.6014	17.5291	17.0679	18.0118	17.5899	18.4999	17.3973	16.4915	17.5704	18.5648	17.2297	17.5406	18.6668	16.5604	18.8672					2	2	0.108779	-0.253073	Spindle assembly abnormal protein 6 homolog	SASS6
4450	16.847	16.5792	18.0012	19.7176	16.5162	18.0526	18.3813	18.1391	17.93	16.715	17.6849	19.1887	18.6255	18.2872	17.4354					3	3	0.11464	-0.253211	Protein NDRG2	NDRG2
646	16.527	17.6708	17.6611	17.4927	18.198	15.8865	17.9076	16.7801	17.7376	17.5596	18.3496	15.943	16.5744	18.4542	17.5882					2	2	0.102705	-0.25488	Echinoderm microtubule-associated protein-like 2	EML2
4568	17.2467	17.3365	17.3212	17.1287	17.3092	16.9977	18.1245	18.9056	17.3387	18.9041	18.5288	19.1996	20.2213	16.5846	20.6065					2	2	0.0701722	-0.259951	Ribosomal RNA-processing protein 7 homolog A;Putative ribosomal RNA-processing protein 7 homolog B	RRP7A;RRP7BP
3061	17.2018	16.4983	17.0355	17.73	17.5504	18.448	17.3008	16.563	18.3969	17.6813	18.3866	17.294	18.4694	16.8624	18.8176					4	4	0.142767	-0.262501	Nuclear receptor coactivator 7	NCOA7
1260	24.7703	24.0625	24.7117	23.6158	24.3547	24.1671	24.3486	23.597	23.0183	23.9598	25.0703	24.1702	24.4849	24.8271	24.6801					8	8	0.302603	-0.263912	Signal recognition particle 14 kDa protein	SRP14
3680	17.2166	16.6993	17.1125	16.7544	18.3207	17.2223	17.2378	17.9205	18.185	17.6911	17.6955	17.6884	17.0226	16.9415	19.9095					5	5	0.097684	-0.266187	Katanin p80 WD40 repeat-containing subunit B1	KATNB1
2545	19.113	17.765	17.1783	17.8067	17.1805	16.8013	18.2383	18.3827	16.8259	18.0019	17.6912	17.4779	17.5516	18.9962	17.4259					5	5	0.195214	-0.267536	UHRF1-binding protein 1	UHRF1BP1
3838	18.0012	16.7649	16.7148	17.518	18.902	16.5167	16.7917	17.0951	17.5417	17.583	18.013	16.7351	16.7174	18.2707	18.1466					3	3	0.161266	-0.267865	Vacuolar protein sorting-associated protein 16 homolog	VPS16
592	16.9692	16.7314	16.4444	17.7056	17.3128	16.6152	18.3178	16.8018	18.0011	18.5266	16.2065	18.8162	17.3549	18.4986	18.5008					2	2	0.106404	-0.268351	Histone acetyltransferase KAT7	KAT7
4486	17.3413	18.7401	19.4587	18.2189	16.7691	18.0346	17.034	17.5742	18.3409	16.5653	17.2436	18.5144	17.6208	18.19	17.3226					2	2	0.162334	-0.27005	Cytosolic carboxypeptidase 1	AGTPBP1
3534	17.6796	17.7942	17.7524	17.703	18.2982	18.1215	17.8207	17.7155	18.2407	17.6779	17.9878	17.5335	17.7678	18.0156	18.2265					2	2	0.647972	-0.270243	Tubulin-folding cofactor B	TBCB
1792	17.3237	17.6109	18.4626	18.0969	16.4637	17.3001	17.4588	18.6798	17.7881	17.2738	17.8172	17.4033	17.2456	16.9518	19.1085					3	3	0.144573	-0.270561	28S ribosomal protein S10, mitochondrial	MRPS10
1968	16.9681	18.8677	19.234	17.2799	16.8767	18.4239	18.3699	16.4987	17.9351	18.376	17.2064	16.9656	16.9753	17.4575	18.9292					3	2	0.136965	-0.27131	ELAV-like protein 2;ELAV-like protein 4	ELAVL2;ELAVL4
3409	18.5004	16.8988	18.2538	17.1544	17.3851	17.9939	17.5685	18.6638	16.9911	17.0568	18.1298	18.0501	16.846	19.7287	17.477					2	2	0.104009	-0.271692	Probable 2-oxoglutarate dehydrogenase E1 component DHKTD1, mitochondrial	DHTKD1
4120	17.8445	18.9797	18.2884	17.4669	17.5983	17.3673	18.9627	16.0965	17.6804	19.0401	17.3284	16.7824	17.2585	18.4292	18.2789					2	2	0.129122	-0.271916	Integrator complex subunit 9	INTS9
4025	17.385	18.5756	17.1308	18.1774	16.6622	18.3101	17.9313	19.1226	17.6248	16.9797	17.1548	16.9233	17.1634	16.9063	17.8083					2	2	0.420435	-0.273411	Probable tRNA N6-adenosine threonylcarbamoyltransferase	OSGEP
2848	18.1942	17.325	17.4391	16.8287	17.4855	16.7848	17.8356	17.9811	18.2638	17.972	17.4221	17.3417	19.1724	17.9822	16.4018					6	6	0.120731	-0.273532	WD repeat-containing protein 75	WDR75
3223	16.9059	16.9437	18.3046	17.892	17.9471	16.976	17.2902	17.2868	17.9117	18.9311	16.5921	17.4748	17.977	16.5888	19.2571					3	3	0.0955482	-0.274944	Actin-related protein 2/3 complex subunit 1A	ARPC1A
3924	16.9296	17.4016	18.0537	17.0693	18.741	16.7876	17.701	17.0272	18.2835	16.383	17.3139	17.4173	17.0089	17.55	17.3821					2	2	0.307175	-0.275621	Methyltransferase-like protein 8	METTL8
1371	17.9531	17.5825	18.2529	17.0453	18.1169	17.2465	18.4078	16.9068	18.1052	18.1938	18.213	17.7151	18.95	17.2439	18.755					11	11	0.186985	-0.27566	Utrophin	UTRN
445	17.8501	16.6987	17.2846	17.3102	18.1569	16.997	16.7886	18.4354	17.7767	17.4992	17.397	17.008	18.85	16.3181	17.564					2	2	0.136558	-0.275993	Lysine-specific demethylase PHF2	PHF2
1490	24.7166	24.923	25.4509	24.9636	24.6928	25.0961	25.7728	26.2967	26.3516	26.563	25.7895	26.059	26.2247	27.3121	25.7218					14	14	0.209881	-0.28234	B-cell receptor-associated protein 31	BCAP31
4177	18.0946	16.6471	17.4481	17.35	17.1979	15.8183	18.4239	17.872	18.122	17.485	17.0031	15.9237	16.6486	17.0143	17.5978					4	4	0.202937	-0.28299	Inositol monophosphatase 3	IMPAD1
4314	16.5128	16.8378	17.1784	18.5018	17.1488	17.5049	17.9454	18.1596	16.9174	16.9973	18.0484	18.284	18.5039	17.7228	17.9565					4	2	0.245353	-0.284474	STE20/SPS1-related proline-alanine-rich protein kinase	STK39
2907	16.6979	17.9441	17.7492	18.2425	17.949	16.4063	18.4247	17.298	17.9454	16.0182	18.0638	18.4038	18.5411	17.0173	17.7816					2	2	0.120004	-0.284758	Abl interactor 1;Abl interactor 2	ABI1;ABI2
3724	16.7329	17.5796	18.1863	17.7209	17.7642	17.5293	18.5399	16.594	17.8452	16.9042	17.8838	16.6032	16.4039	18.1161	17.7261					2	2	0.166132	-0.284957	Cat eye syndrome critical region protein 5	CECR5
325	17.8893	17.7804	17.6253	17.0406	17.4656	17.9398	16.9602	17.5662	17.2797	17.2268	18.4984	16.5654	17.8193	18.3728	16.9546					2	2	0.151862	-0.285414	ERI1 exoribonuclease 3	ERI3
3565	23.9043	24.5732	24.4361	22.4071	23.0257	22.36	23.9244	23.6285	23.6937	22.8826	23.3206	22.7199	23.2568	23.3202	23.2049					14	14	0.717376	-0.286282	Ataxin-2	ATXN2
2875	16.8106	17.5477	17.1795	17.3427	16.5083	18.3533	17.2174	18.8717	17.6235	18.2445	19.0257	17.0329	18.6245	18.2481	18.2921					4	4	0.185187	-0.287193	NAD-dependent protein deacetylase sirtuin-2	SIRT2
2883	16.659	17.8417	16.0718	18.0042	17.6959	17.7998	17.994	16.831	16.9212	18.6673	17.3988	17.3708	19.2603	17.4741	17.5652					4	4	0.148452	-0.287565	Probable ATP-dependent RNA helicase DHX37	DHX37
344	16.8705	18.0883	17.9501	17.454	18.2562	18.7773	17.6103	18.2477	17.1324	18.4711	17.6567	17.2983	17.0638	18.5682	18.6629					2	2	0.176244	-0.289604	NADH dehydrogenase [ubiquinone] 1 alpha subcomplex subunit 2	NDUFA2
1206	18.1038	18.8712	17.439	16.8369	17.789	17.6197	17.1382	17.9133	18.0724	18.9314	17.2435	16.7997	16.8039	17.734	19.3098					2	2	0.107431	-0.29102	DNA replication licensing factor MCM7	MCM7
3078	17.4357	17.0988	17.5224	18.0218	16.5943	17.6246	17.8332	17.3795	17.9981	16.6825	18.6726	17.3144	17.194	17.1813	19.1679					2	2	0.120218	-0.291226	NEDD8-activating enzyme E1 catalytic subunit	UBA3
3010	22.9856	17.8179	23.3758	22.5195	22.7146	22.1243	23.1157	22.822	22.7131	22.1732	22.0745	21.6559	21.9484	22.4079	22.4221					9	9	0.585812	-0.291621	Protein FAM98A	FAM98A
884	25.5838	25.956	25.488	25.5256	25.7084	25.6979	24.6644	24.7088	24.6632	25.1773	25.0824	25.3191	24.9627	26.232	25.2608					23	23	0.305698	-0.292212	X-ray repair cross-complementing protein 6	XRCC6
1428	18.0009	17.1054	17.041	17.2561	16.371	16.9806	18.2673	17.207	19.1051	18.2334	17.7529	18.7342	18.7573	18.4767	18.366					3	3	0.405936	-0.293161	Probable histidine--tRNA ligase, mitochondrial	HARS2
1158	16.7768	16.9011	16.9454	18.2775	17.9673	17.655	18.2918	17.8818	16.6046	18.3763	17.2007	17.3488	17.1778	18.4895	18.1409					2	2	0.211615	-0.294119	M-phase inducer phosphatase 3	CDC25C
2429	18.0497	18.019	18.7068	17.5223	17.943	17.6328	17.6885	18.0179	18.5539	17.4143	17.1247	18.6517	18.8806	16.3205	18.8759					5	5	0.109867	-0.295433	Protein FAM76B	FAM76B
4337	23.9418	22.3024	23.7567	24.6979	23.5175	24.2875	22.1388	22.7789	22.5938	22.225	22.2237	22.3284	21.7778	23.8096	22.0775					11	11	0.177135	-0.295921	Signal recognition particle subunit SRP68	SRP68
437	18.0534	16.7103	17.6962	17.8924	16.7759	17.9239	18.2817	18.172	17.4928	17.5466	17.6154	18.6975	17.8509	17.9011	18.9986					4	4	0.219	-0.297057	SLIT-ROBO Rho GTPase-activating protein 2;SLIT-ROBO Rho GTPase-activating protein 2B	SRGAP2;SRGAP2B
3615	17.827	17.5661	17.4831	16.9984	16.5898	16.6569	16.8168	17.5764	18.0722	17.4085	18.1081	17.0099	18.8965	16.0997	18.426					3	3	0.117844	-0.298572	Uncharacterized protein C7orf50	C7orf50
1763	26.0875	25.6345	25.9487	25.612	25.3721	26.0313	25.1038	25.2014	24.9403	25.025	25.4772	25.5171	25.4081	26.2648	25.2427					14	14	0.350673	-0.298805	Elongation factor 1-alpha 1;Putative elongation factor 1-alpha-like 3	EEF1A1;EEF1A1P5
3259	17.6279	17.2567	17.6187	17.4131	17.2334	16.1379	18.6449	17.631	17.4733	16.2874	17.0241	18.3912	18.24	17.047	17.3159					6	6	0.157366	-0.300072	Cullin-5	CUL5
1894	18.0146	17.8031	16.8978	18.5106	17.7012	17.2507	17.7784	17.2082	18.0462	17.8192	17.4831	18.0439	16.4753	17.804	19.9697					3	3	0.105174	-0.300973	Amidophosphoribosyltransferase	PPAT
1658	23.4929	23.571	23.9147	24.0575	24.0622	24.0212	24.1238	23.4182	23.5136	23.6922	24.0304	23.5252	21.6135	27.6029	22.9358					9	2	0.0571748	-0.301487	60S ribosomal protein L26	RPL26
488	18.7781	17.3803	17.3636	16.8004	17.095	16.3621	18.3682	16.754	18.0475	16.4588	18.5557	17.7484	17.7024	18.7492	17.2165					3	2	0.147783	-0.301736	KH domain-containing, RNA-binding, signal transduction-associated protein 3	KHDRBS3
3014	18.1029	18.2489	18.0242	17.0806	16.7924	16.4725	17.0521	16.8435	17.802	18.005	17.6483	18.0616	17.6772	17.3857	19.5573					6	6	0.163944	-0.301778	Cytoplasmic dynein 2 heavy chain 1	DYNC2H1
2668	16.4979	18.7483	16.9972	18.6804	17.8174	17.1983	17.1808	17.1916	18.2008	17.2243	17.1312	17.278	17.625	18.331	16.5831					3	3	0.232577	-0.301888	Ubinuclein-2	UBN2
4605	17.822	18.0861	18.0064	18.344	16.8955	16.1449	17.8392	16.5764	17.2482	19.4308	17.0539	17.4158	19.0596	16.8265	18.9211					3	3	0.105376	-0.302206	Kinesin-like protein KIF3A	KIF3A
2557	17.6142	18.2995	17.7413	16.3389	16.9221	17.825	17.8878	16.8694	16.5374	18.0925	16.7616	17.8592	18.3066	17.1048	18.2126					3	3	0.208649	-0.303561	Elongator complex protein 2	ELP2
1845	16.3518	18.7514	17.4227	17.2869	18.471	17.8714	18.0674	17.8233	17.7119	17.8666	17.2039	17.4387	17.6693	17.8174	17.9395					2	2	0.662201	-0.305654	OTU domain-containing protein 4	OTUD4
2119	16.9388	18.2873	17.3744	17.8837	16.9183	18.0129	17.3312	17.2633	17.2707	17.6249	17.2225	18.3115	18.3413	17.4463	18.2899					2	2	0.287219	-0.306172	Transcription factor Dp-1	TFDP1
2291	18.3034	17.2187	17.2597	18.4509	17.0983	17.0754	17.7401	17.1218	17.7106	18.5943	17.0039	17.6003	17.1716	18.7645	18.1876					3	3	0.178266	-0.308413	Ubiquitin-conjugating enzyme E2 variant 2	UBE2V2
4060	17.2207	16.786	18.5779	18.1058	18.2651	17.7649	16.8648	17.9536	17.0191	17.4319	17.9154	17.9843	18.685	15.7463	19.827					3	3	0.0895024	-0.308897	PDZ and LIM domain protein 7	PDLIM7
340	16.6764	17.6581	17.8999	17.2429	16.7534	18.8089	17.8247	17.1896	18.0393	18.3372	16.5997	17.8758	18.7631	16.5378	18.451					3	3	0.132741	-0.313084	Protein regulator of cytokinesis 1	PRC1
4042	17.9772	18.8678	18.7377	18.4758	18.1858	18.0062	17.6446	18.0057	16.5857	17.0298	17.3503	16.9936	16.7297	17.7834	17.8014					2	2	0.350014	-0.31356	Histidine triad nucleotide-binding protein 3	HINT3
13	18.59	18.3967	17.458	16.9364	17.8049	18.218	17.1802	18.3634	18.3854	16.8812	17.5947	18.7109	18.4265	17.0237	18.6807					2	2	0.159349	-0.314707	PCNA-associated factor	KIAA0101
628	18.4337	17.6163	16.8096	16.7612	18.2188	16.8557	16.1955	17.6282	17.6651	17.4656	17.3602	17.5023	17.9932	17.766	17.5167					2	2	1.02977	-0.3159	N-acetylserotonin O-methyltransferase-like protein	ASMTL
2760	18.4398	18.3699	18.0739	17.6665	17.8092	17.6401	18.1555	16.7249	17.7067	17.8713	17.8487	17.4969	17.9774	17.7868	18.4036					2	2	0.654939	-0.316915	Transcription initiation factor TFIID subunit 8	TAF8
3093	17.1552	17.9794	17.7212	17.8568	17.5484	17.2093	17.5126	16.4965	16.3805	17.3889	17.0472	18.1012	18.2194	16.9498	18.3199					2	2	0.230652	-0.317233	Cytoplasmic dynein 2 light intermediate chain 1	DYNC2LI1
3723	17.9692	16.8867	16.5565	18.3723	16.5169	18.353	18.5811	19.1164	17.5896	18.297	18.4652	18.5382	18.9093	19.2028	18.1426					2	2	0.418214	-0.318137	Oxysterol-binding protein-related protein 1	OSBPL1A
2567	17.417	17.769	17.0446	17.7783	17.7618	17.5292	17.4619	17.2653	17.3153	17.4247	17.02	17.3589	16.9647	18.0323	17.7621					2	2	0.390395	-0.318559	Uncharacterized protein CXorf57	CXorf57
4393	16.8482	18.0143	17.8241	16.7137	17.423	17.0282	17.6785	16.1347	18.7769	17.9425	17.3234	17.4	17.0449	17.2367	19.3414					4	4	0.157017	-0.319005	Polypyrimidine tract-binding protein 2	PTBP2
2075	17.0791	17.3133	18.8635	18.1685	17.8359	17.1813	17.107	17.5546	18.047	17.0411	16.8654	17.7771	16.8267	16.5501	19.2656					3	3	0.12943	-0.319618	Cullin-2	CUL2
1378	23.1016	26.0265	25.2018	23.7301	25.2192	25.0456	25.7791	25.8902	25.2405	25.8289	26.1793	25.6023	26.0972	27.4285	25.0472					6	6	0.171027	-0.320765	60S ribosomal protein L29	RPL29
542	17.6654	18.004	17.1343	17.0059	19.559	16.7794	17.5441	18.4342	17.3345	17.1615	17.9485	18.0676	17.9964	18.3871	17.7621					3	2	0.405139	-0.32267	Retinal dehydrogenase 2;Aldehyde dehydrogenase family 1 member A3	ALDH1A2;ALDH1A3
4272	17.0441	18.8728	19.1827	17.7658	18.0374	17.1017	17.5681	18.4936	17.4283	16.4381	17.7148	17.2609	17.7696	17.8151	16.7978					2	2	0.256998	-0.322901	Eukaryotic translation initiation factor 2-alpha kinase 4	EIF2AK4
2447	18.3492	16.2565	17.2915	17.7333	18.3324	17.7356	18.2297	16.395	17.2708	17.5439	18.2492	17.5387	18.2054	17.5657	18.5299					4	4	0.366212	-0.323083	Rab GTPase-activating protein 1-like	RABGAP1L
1643	21.5086	18.465	17.1002	17.9587	21.4296	21.616	19.5926	17.1377	21.82	17.6724	17.284	17.9994	17.9788	18.5545	17.3946					3	2	0.340562	-0.324074	Ras-related protein Rab-10	RAB10
283	21.7185	16.6939	21.8887	20.8186	20.743	20.8345	20.4533	20.7872	20.6287	20.3712	20.7263	20.0893	21.2828	19.5572	21.3227					5	5	0.20598	-0.325317	Eukaryotic translation initiation factor 3 subunit D	EIF3D
2619	18.3885	18.9854	16.5307	17.2086	17.8929	17.5811	17.7834	17.8342	17.4555	17.6925	17.957	17.4547	18.4247	17.5921	18.065					3	3	0.506893	-0.325881	Tetratricopeptide repeat protein 33	TTC33
2462	17.0105	18.4336	17.1622	16.8697	16.5018	17.6241	17.3394	16.7516	17.2818	17.8832	16.6143	17.073	17.9625	16.2473	18.3403					3	3	0.165497	-0.326489	Ligand-dependent nuclear receptor-interacting factor 1	LRIF1
3648	17.1448	17.1058	18.3422	16.5273	18.3543	16.7383	18.0821	18.5669	18.8387	18.2256	16.242	18.1248	17.5211	18.5284	17.5237					3	3	0.169923	-0.326949	Dynactin subunit 5	DCTN5
4464	18.4727	17.2132	17.5933	16.8845	18.4175	17.0218	17.3487	17.7342	16.7649	18.5675	16.7252	16.5908	17.7276	17.9691	17.1724					2	2	0.184299	-0.328551	Protein timeless homolog	TIMELESS
4203	16.6694	16.888	16.652	16.7889	16.4769	17.6984	17.0251	17.8623	17.6523	17.8551	17.0752	18.0307	18.3011	16.9394	18.7066					4	4	0.208665	-0.328678	Cyclin-dependent kinase 12	CDK12
2180	16.6085	18.283	16.4584	17.1334	18.8587	17.042	18.5102	17.3713	17.3616	17.1591	17.6754	17.2844	19.7064	17.1462	16.2556					4	4	0.114469	-0.329777	GTPase-activating protein and VPS9 domain-containing protein 1	GAPVD1
3756	16.5748	16.4992	17.1268	17.8363	17.1223	17.9699	16.2121	17.063	17.7326	18.3565	17.8773	17.7462	19.0019	16.881	19.0925					8	8	0.16782	-0.3318	Oxysterol-binding protein-related protein 8	OSBPL8
1588	16.654	17.7115	16.5726	17.6302	17.2727	17.4298	17.867	17.4692	17.6236	18.2879	17.4693	16.3034	17.3008	17.4212	18.3408					2	2	0.193332	-0.334131	Adenosine kinase	ADK
622	18.6289	16.7547	17.7261	16.8134	17.3108	17.3812	18.1106	17.2659	18.1011	17.4029	18.984	17.8441	19.4377	15.9337	19.8628					10	10	0.089383	-0.334447	Pericentrin	PCNT
4000	17.0875	17.5694	18.2733	17.8002	17.4836	17.4221	17.7951	17.0636	17.3749	17.4291	17.8373	17.5025	18.1251	17.7097	17.9409					2	2	0.900651	-0.335628	Prolactin regulatory element-binding protein	PREB
2807	21.1477	16.7683	22.3732	20.6336	20.8885	20.3356	20.9667	17.5388	20.6106	17.4084	17.3361	18.0751	18.4044	17.7639	17.6602					5	5	0.435404	-0.336273	Vasculin	GPBP1
417	18.2654	16.0898	16.8974	17.9092	17.8871	18.1905	17.2749	16.9837	17.4305	17.5911	17.2154	18.7467	18.1879	18.0594	18.3153					3	1	0.291747	-0.336461	Eukaryotic translation initiation factor 1b	EIF1B
4710	17.6845	17.905	17.1746	18.5918	17.4282	17.1552	19.1278	17.5685	17.9909	17.2577	18.133	19.4904	19.4913	17.4095	18.9909					5	5	0.137842	-0.33687	Soluble lamin-associated protein of 75 kDa	FAM169A
3330	17.2562	17.634	17.4737	17.5453	17.0135	18.1453	18.5739	18.0063	18.3773	16.7121	18.1201	17.6047	16.2935	18.3275	18.8275					4	4	0.142523	-0.337227	60S ribosomal export protein NMD3	NMD3
1757	17.1476	17.6754	17.4117	18.7681	16.6927	18.3565	17.7837	17.393	16.2217	17.6229	18.4827	17.7981	17.3009	17.6693	19.9458					2	2	0.144377	-0.337437	SUMO-conjugating enzyme UBC9	UBE2I
837	17.3479	17.7342	16.6916	18.2112	17.6994	17.9928	16.697	17.0146	17.5455	17.3175	17.5175	17.2575	16.6175	18.1097	18.3887					2	2	0.242395	-0.341155	Serine/threonine-protein kinase A-Raf	ARAF
3589	16.7428	16.3309	18.3343	17.2292	17.5786	17.5279	18.5338	18.361	18.1691	17.4385	16.8146	17.9332	17.8684	17.0718	18.2701					2	2	0.288332	-0.341351	Dihydropyrimidinase-related protein 5	DPYSL5
3124	17.3864	16.9475	18.4815	17.5752	16.4255	17.5624	17.3942	17.2633	16.921	17.3581	19.3425	18.521	19.0629	17.6992	19.485					4	4	0.163051	-0.341845	Stromal membrane-associated protein 2	SMAP2
1408	17.358	19.2023	16.9134	17.7596	17.9283	17.9213	18.1556	16.8804	16.8343	17.7904	17.1557	17.1034	18.6613	17.234	17.1862					4	3	0.257261	-0.344037	MAP kinase-activated protein kinase 2	MAPKAPK2
2514	17.1929	17.5399	16.993	18.4849	17.8304	17.1551	17.8788	16.9267	17.7694	15.8153	18.1484	17.0105	16.6617	18.1132	17.2322					2	2	0.162871	-0.344291	Protein QIL1	QIL1
4700	16.6193	17.0582	18.8953	17.2336	17.7342	17.9037	17.9498	17.5376	17.4188	17.9462	18.4657	17.0687	19.155	17.2031	18.1557					3	3	0.189452	-0.344379	NADH dehydrogenase [ubiquinone] 1 beta subcomplex subunit 9	NDUFB9
4649	16.6887	17.6987	17.1898	18.0191	17.9837	18.7296	17.8684	17.1245	17.6158	16.6475	17.5393	17.7585	17.5794	18.5094	16.8921					2	2	0.234321	-0.345207	Origin recognition complex subunit 6	ORC6
1523	16.7293	16.801	17.711	17.05	17.4346	17.5045	17.0746	17.1008	17.6897	17.6939	17.0724	18.0753	18.1581	17.4903	18.2335					7	5	0.389034	-0.346769	RNA-binding protein 5	RBM5
1555	16.5021	17.4099	17.3154	16.9271	17.5775	16.4745	17.2737	16.6861	17.1909	16.8366	18.1834	18.7206	16.4317	18.2793	20.0734					2	2	0.105269	-0.347955	Methylosome subunit pICln	CLNS1A
3820	17.5583	17.3008	17.5155	16.4857	17.6522	16.7333	17.6053	18.4864	18.7329	17.9172	18.5099	16.69	18.0655	17.2695	18.8293					2	1	0.191	-0.349067	Gamma-aminobutyric acid receptor-associated protein-like 1	GABARAPL1
2146	17.7823	17.8892	17.7401	16.8953	17.4948	16.8865	16.6046	17.205	18.257	17.5639	16.6162	17.8719	17.4977	17.9043	17.6988					2	2	0.369717	-0.349565	Inositol 1,4,5-trisphosphate receptor type 2	ITPR2
3367	17.5789	17.994	16.9498	17.4418	17.9297	17.3487	16.4567	18.2674	17.7418	17.14	17.6296	16.7832	17.3248	17.1319	18.1507					3	3	0.370346	-0.351503	Nuclear receptor-binding factor 2	NRBF2
1795	17.0098	17.6557	17.1121	17.21	17.6804	17.7758	18.0853	17.428	18.249	16.8371	17.381	17.8623	17.1466	18.201	17.7879					2	2	0.341204	-0.351674	28S ribosomal protein S36, mitochondrial	MRPS36
2006	17.5238	18.0727	17.481	17.7757	18.1908	18.2645	18.4723	17.8078	16.5946	18.5047	18.5279	17.6714	17.2027	17.8239	20.7379					6	5	0.113968	-0.353467	Peroxiredoxin-4	PRDX4
4596	16.3354	17.3799	16.3435	17.306	17.0806	16.6602	17.3169	17.5338	17.0831	17.6597	18.512	17.4727	18.0676	19.0446	17.5926					2	2	0.264339	-0.353484	Coiled-coil domain-containing protein 9	CCDC9
2949	19.2595	17.2633	17.8567	18.6111	16.7327	17.5246	18.2299	17.1533	18.1826	17.5444	18.1363	17.9032	18.4449	17.9316	18.27					4	4	0.706695	-0.354195	Oxidation resistance protein 1	OXR1
1471	17.8476	16.6014	16.918	17.2064	16.9868	16.9338	17.0017	18.0689	17.9642	18.8848	17.5779	16.7745	18.029	17.3833	18.8893					4	4	0.178851	-0.354813	Kinetochore-associated protein 1	KNTC1
4135	17.7866	17.4	21.1135	17.6685	18.8332	21.0544	16.859	18.2847	18.1875	17.4785	17.4794	17.627	18.4792	17.267	17.9039					4	4	0.4294	-0.355077	Guanine nucleotide-binding protein-like 3-like protein	GNL3L
32	17.5064	16.5244	17.9375	16.4043	17.6839	17.0382	17.5493	17.9504	18.9642	17.8696	17.6883	16.0528	17.0551	18.5629	17.0628					3	3	0.177002	-0.356691	Phosphoglycolate phosphatase	PGP
1487	17.3002	18.4916	17.4136	19.0651	17.018	17.4557	17.8059	17.1774	17.2534	17.069	17.5982	17.3235	16.3104	19.3939	17.3642					3	1	0.145438	-0.359226	Probable global transcription activator SNF2L2	SMARCA2
1268	19.1156	17.2935	17.5908	17.5351	16.8198	17.067	16.4378	16.0841	17.5283	18.3737	16.2833	18.0043	17.0979	18.0998	18.5469					5	5	0.177229	-0.361122	Breast cancer type 1 susceptibility protein	BRCA1
2151	16.6405	17.9668	17.6218	17.361	19.3889	18.0748	18.4272	17.3533	16.7142	17.5277	17.0831	17.509	17.5573	17.4828	18.1693					2	2	0.62497	-0.363237	E3 ubiquitin-protein ligase TRIP12	TRIP12
3173	17.6546	16.7319	17.2392	17.9201	18.1829	17.3882	18.8551	18.3108	16.9954	17.5046	17.214	18.509	17.9929	17.6038	18.7217					2	2	0.287244	-0.363623	Intraflagellar transport protein 81 homolog	IFT81
3694	17.9226	18.0275	19.2319	17.129	16.5149	17.1404	18.5435	18.0119	18.1013	17.9028	17.9408	16.266	17.5606	17.962	17.6863					2	2	0.258284	-0.366454	Tubulin polymerization-promoting protein family member 3	TPPP3
2160	17.7888	16.7722	16.5391	17.6257	17.2957	17.2371	16.9579	17.2976	18.3964	18.3628	16.7224	17.5629	19.5186	17.0709	17.1589					3	3	0.146462	-0.366774	DNA replication complex GINS protein PSF1	GINS1
2418	17.9507	17.0548	17.6902	18.7793	17.2625	17.9395	17.4952	18.1837	18.7516	18.0704	18.2197	17.5985	17.6324	17.0998	20.2615					3	3	0.136679	-0.368392	DBIRD complex subunit ZNF326	ZNF326
268	15.7409	17.1314	16.3037	17.1855	17.6828	15.9491	17.1125	17.9992	16.9619	17.7028	18.0144	17.2316	17.1487	19.7806	17.1253					4	4	0.151068	-0.3686	Transcription intermediary factor 1-alpha	TRIM24
3404	16.505	17.7198	17.5169	17.9646	17.3816	17.5364	17.5537	18.2749	15.8921	17.4694	17.3373	16.4973	17.6169	17.2652	17.5283					4	3	0.500035	-0.368813	Putative adenosylhomocysteinase 3	AHCYL2
4552	18.1014	17.6014	17.5251	17.0474	16.6884	17.6341	17.0213	17.8177	17.5947	17.5722	16.9264	17.7934	18.4793	18.454	16.476					3	3	0.201397	-0.372401	Tyrosine--tRNA ligase, mitochondrial	YARS2
1916	16.9687	18.0672	17.2102	17.8275	17.9653	16.8855	17.6495	16.4144	18.4468	17.1849	18.6007	17.214	17.9214	18.6281	17.5674					2	2	0.264812	-0.372468	Sodium-dependent phosphate transporter 2	SLC20A2
1614	17.7453	17.7342	17.9395	17.4818	18.4659	17.7815	17.3884	18.3523	17.3464	17.794	17.064	17.4978	16.9533	18.1402	18.3827					3	3	0.311301	-0.373464	Gem-associated protein 4	GEMIN4
1328	17.4843	17.3273	17.642	17.6796	17.3896	16.6583	16.9835	17.6893	17.4562	18.6074	16.7146	17.069	16.9967	17.6841	18.8328					3	3	0.180134	-0.374195	Cell surface glycoprotein MUC18	MCAM
3951	18.5515	18.0744	16.9615	16.1585	16.9556	18.898	17.898	17.7536	17.177	18.0018	16.8748	17.4384	17.99	18.1585	17.2898					2	2	0.373392	-0.374446	Spermatogenesis-defective protein 39 homolog	VIPAS39
3028	17.5212	18.5093	17.4482	18.1638	17.0815	17.6571	17.5698	18.3638	17.2454	17.1971	18.1982	17.6825	18.5049	17.8862	17.8168					2	2	0.44689	-0.376722	Trinucleotide repeat-containing gene 6A protein	TNRC6A
2559	17.3739	18.4777	16.124	17.7459	17.821	16.8024	17.6455	17.819	17.4398	18.4655	16.3471	17.0172	17.5325	17.7685	17.6658					2	2	0.237166	-0.379025	Dehydrogenase/reductase SDR family member 7B	DHRS7B
3720	17.4603	17.5064	17.9693	18.3881	17.6667	17.978	16.6803	17.6791	17.4287	17.9563	17.5281	17.2493	18.3252	17.5756	17.9769					2	2	0.567482	-0.381308	Nucleolar and spindle-associated protein 1	NUSAP1
3034	17.2303	16.3607	17.1179	17.9472	17.7724	16.9907	17.0572	17.0054	16.4179	18.8545	18.138	17.2968	19.394	16.8878	19.1539					5	5	0.156066	-0.382162	Serum response factor-binding protein 1	SRFBP1
1802	17.8441	17.6303	17.1586	16.8107	16.2349	17.9405	16.9879	17.3417	17.0561	16.6513	16.836	18.0224	17.7277	16.6167	18.3162					2	2	0.228362	-0.383663	Serine beta-lactamase-like protein LACTB, mitochondrial	LACTB
3515	17.8842	21.3633	21.6481	16.9085	16.6997	20.1206	21.7908	21.7015	21.7649	21.1582	21.3458	21.0216	21.8753	20.5272	22.2748					8	6	0.288885	-0.383879	SRSF protein kinase 1	SRPK1
2460	17.6348	18.7595	17.49	17.3641	17.4045	17.9389	18.0573	18.0061	17.5507	17.4277	16.6983	17.3476	17.0181	17.9902	17.6233					3	3	0.455204	-0.386023	MAGUK p55 subfamily member 7	MPP7
3523	20.0179	17.4339	20.3462	20.2746	20.6861	20.2059	18.3405	19.5638	19.6427	17.9832	17.0464	17.5777	17.5321	17.3268	18.9082					6	6	0.274167	-0.386602	MAP7 domain-containing protein 2	MAP7D2
1979	17.075	16.8477	17.8018	17.5061	18.8694	17.1808	16.0678	17.4482	17.4066	17.47	17.8321	17.2173	17.4875	18.689	17.5108					4	4	0.375338	-0.389302	Transcriptional repressor NF-X1	NFX1
3455	18.7893	17.3652	17.3807	21.287	17.5539	17.8044	17.5664	17.3536	17.9371	16.9045	18.0114	16.8472	17.5524	18.017	17.3616					2	2	0.384673	-0.389332	Protein PRRC1	PRRC1
1060	17.8862	17.1861	16.2231	16.8888	17.7697	18.0862	18.258	17.1213	18.9412	17.0486	18.5431	17.5756	18.5413	17.8637	17.9324					8	2	0.329101	-0.390006	Plasma membrane calcium-transporting ATPase 4	ATP2B4
2498	18.0971	16.9938	17.6496	16.5699	16.761	17.9287	16.1912	17.9655	17.9884	16.6582	16.6751	17.3313	17.5615	16.788	17.4874					3	3	0.517593	-0.390755	Histone H2A deubiquitinase MYSM1	MYSM1
3308	17.5208	17.4732	17.0814	18.4917	18.0071	17.5091	17.3799	16.9779	17.3636	17.724	18.4195	17.4692	19.8795	17.5498	17.3646					2	2	0.173951	-0.393771	Phosphotriesterase-related protein	PTER
3207	17.0857	17.6071	17.9927	17.6806	17.1493	17.7709	16.4201	18.872	17.7419	17.327	16.6656	16.162	17.6815	16.3117	17.3435					4	4	0.300676	-0.394016	Zinc finger protein 592	ZNF592
4030	18.8716	17.3783	16.9132	18.1395	17.366	16.8477	17.7379	18.0325	17.5643	17.8647	17.5315	17.7178	19.3702	16.2414	18.6848					7	7	0.154383	-0.394103	mRNA-decapping enzyme 1A	DCP1A
1380	17.4214	16.9149	18.3119	17.844	17.3643	17.6411	17.7719	17.2069	18.4816	17.1764	16.8589	17.9907	17.1027	16.9304	19.1815					2	2	0.190034	-0.39621	Sodium- and chloride-dependent creatine transporter 1	SLC6A8
257	18.0745	17.3489	16.6257	17.4821	17.8375	17.4507	17.6486	17.8192	18.0985	17.3844	16.6945	17.3596	17.6874	17.4234	17.517					4	3	0.763905	-0.396439	Centrosomal protein of 290 kDa	CEP290
52	17.2894	17.5279	17.691	17.7512	17.3911	16.2621	17.4153	18.4096	16.9645	16.7731	17.7692	18.0495	17.0297	18.5094	18.2484					2	2	0.26621	-0.398562	Protein FAM195B	FAM195B
3800	18.0269	18.219	18.0352	16.813	17.8107	16.6511	18.3606	17.1109	17.0132	17.9445	17.164	16.8877	18.0983	16.8476	18.2545					2	2	0.298262	-0.401388	Probable E3 ubiquitin-protein ligase makorin-2	MKRN2
4384	17.6137	17.9421	17.3157	18.794	17.2871	17.7731	17.6196	16.5541	17.4537	16.6415	18.6506	17.1085	17.3181	18.3168	17.9728					3	3	0.234584	-0.402376	Anaphase-promoting complex subunit 5	ANAPC5
1062	16.7431	17.3624	16.3863	17.5606	17.6128	16.5492	18.4115	17.9371	17.5355	17.3405	17.6225	17.4276	18.2386	17.6707	17.6896					4	4	0.922304	-0.402814	Thymidylate kinase	DTYMK
2846	17.9384	18.0861	18.1999	17.8436	17.3229	17.4781	18.3406	17.1863	16.8249	17.5752	17.4485	17.4462	16.6544	18.6529	18.3758					3	3	0.25664	-0.404409	AT-rich interactive domain-containing protein 3B	ARID3B
3892	17.8346	17.6423	17.4954	18.3372	17.1726	17.7504	16.8828	16.9551	19.5285	17.2541	17.7427	17.3569	18.3234	16.9689	18.2758					3	3	0.360674	-0.404844	Zinc finger protein 768	ZNF768
221	17.0113	17.1457	16.3678	16.7313	17.387	18.0828	18.0353	17.3397	17.4224	16.9891	16.863	17.7925	17.9162	16.9578	17.9853					2	2	0.386496	-0.404935	Serine/threonine-protein kinase Chk1	CHEK1
4181	17.1597	18.1839	16.5239	17.8989	18.6919	18.2568	17.3129	17.2746	17.7265	17.1405	17.7462	16.5598	16.3827	17.0111	19.2796					2	2	0.162906	-0.408971	NAD-dependent protein deacylase sirtuin-5, mitochondrial	SIRT5
1616	18.079	18.6809	19.0011	16.4762	17.5201	17.0047	18.967	17.3816	16.4356	16.3752	18.1099	16.6158	16.9032	17.5465	17.881					3	3	0.266989	-0.409939	Nuclear pore complex protein Nup107	NUP107
2121	16.7653	17.4491	18.1471	17.9445	17.5944	16.9346	17.1276	17.068	16.7261	17.5565	17.2093	17.4734	18.1822	16.1064	19.1811					3	3	0.170028	-0.410188	Four and a half LIM domains protein 2	FHL2
2116	18.7375	17.9087	19.5393	18.0532	17.7083	20.2432	17.3024	21.0606	20.7372	20.9412	20.8311	20.83	21.6626	21.1565	21.0265					6	6	0.983539	-0.414418	Malectin	MLEC
4230	17.4663	17.2572	16.9643	18.0157	17.6266	17.0427	18.2308	17.4435	17.7136	17.8582	17.3433	17.6217	18.3682	17.2586	18.4403					3	3	0.432402	-0.414636	LIM and cysteine-rich domains protein 1	LMCD1
4518	17.548	17.3339	17.1806	16.9006	18.1911	17.1842	17.3866	18.2317	18.147	18.0655	18.5731	17.3939	18.731	18.4701	18.0799					5	5	0.460341	-0.416173	A-kinase anchor protein 2	AKAP2
45	17.6397	17.5438	16.0712	17.6576	17.8013	17.6638	18.4797	17.3752	17.5313	16.3218	17.275	17.3717	16.1966	16.9937	19.0309					3	3	0.174265	-0.417566	Paralemmin-2	PALM2-AKAP2;PALM2
1829	23.5393	22.8667	23.0126	23.1162	23.2754	22.4867	22.7248	22.1275	21.4722	22.2317	23.5106	22.1866	23.091	23.1272	22.9642					10	10	0.405608	-0.41781	Peptidyl-prolyl cis-trans isomerase FKBP3	FKBP3
4694	17.16	18.0964	17.2559	17.5751	17.9157	17.9721	16.9183	17.8851	16.3234	17.9079	17.6768	17.7797	17.8241	18.4442	18.3504					3	3	0.958513	-0.418107	Calcineurin-binding protein cabin-1	CABIN1
105	17.6525	18.1063	17.3177	18.1304	17.3105	17.2856	17.3864	18.2328	18.3492	16.3121	18.5478	17.9738	20.5065	17.3201	16.2672					2	2	0.10511	-0.419994	Regulator of telomere elongation helicase 1	RTEL1-TNFRSF6B;RTEL1
2479	18.1906	17.9291	18.3636	17.5262	19.2158	18.6379	17.3196	17.1334	18.1352	18.103	16.6092	17.0469	17.2351	17.6086	18.1834					3	3	0.333824	-0.422681	Protein PRR14L	PRR14L
2318	17.6451	17.1946	16.6112	16.8352	17.5267	18.232	17.4365	18.8315	16.7996	16.7494	16.7412	17.9797	17.2341	17.113	18.3953					4	4	0.296518	-0.424044	Occludin	OCLN
1164	16.4146	17.4929	17.8122	17.9289	17.4452	17.7378	18.3831	16.5932	18.0902	17.8265	18.8061	17.9311	19.1954	17.6574	18.9865					5	5	0.301657	-0.425246	Alpha-2-macroglobulin receptor-associated protein	LRPAP1
2504	18.0008	17.7013	16.7869	17.5359	17.9602	17.008	18.1559	18.1617	17.1275	17.8356	18.6405	16.9682	18.481	17.9064	18.3362					6	6	0.344501	-0.426453	Protein FAM208B	FAM208B
2267	16.1807	17.3708	18.4853	17.0252	17.506	18.168	16.6769	17.5572	17.8238	17.7383	17.5446	17.3529	18.976	17.941	17.0037					2	2	0.299725	-0.428278	Cdc42-interacting protein 4	TRIP10
2609	17.0772	17.1132	17.8309	18.1871	18.3758	17.0268	17.5256	17.757	16.8289	17.8861	17.4556	17.7853	17.3472	17.6128	19.4547					4	4	0.252151	-0.429242	TLD domain-containing protein 1	TLDC1
1953	17.1382	16.7182	17.4982	19.3676	17.268	17.1964	18.2089	17.0417	17.3048	16.836	18.9356	16.263	17.9021	18.2384	17.1859					2	2	0.189442	-0.430563	Follistatin-related protein 1	FSTL1
2398	17.4642	16.7825	17.8176	18.1951	18.5193	16.6436	17.5033	18.5564	18.8289	17.2626	17.2578	18.0693	18.7648	16.265	18.8603					2	2	0.185613	-0.433475	Uncharacterized protein C17orf85	C17orf85
1692	21.7721	18.8498	21.8151	21.6615	22.6479	22.4872	17.4368	16.8828	18.0832	19.8133	18.0196	20.5901	21.3142	17.4534	20.9617					7	7	0.108628	-0.435403	40S ribosomal protein S16	RPS16
4471	17.558	17.6247	16.808	17.0549	17.3163	16.8825	16.8658	17.152	16.4582	17.2901	18.1929	17.3045	17.7257	18.1075	18.261					2	2	0.572834	-0.435556	Conserved oligomeric Golgi complex subunit 5	COG5
2380	17.686	15.919	17.0058	18.2268	16.763	17.6396	16.8632	18.1257	16.5844	17.9127	16.5245	18.0345	17.5323	18.75	17.4983					2	2	0.275572	-0.436295	UPF0489 protein C5orf22	C5orf22
616	16.9131	17.0678	18.3813	17.3883	18.5372	16.4728	17.9382	17.2185	17.0966	18.0665	17.4938	17.0527	17.7504	18.5388	17.6387					2	2	0.464611	-0.438263	Protein transport protein Sec24B	SEC24B
4100	17.3978	18.6833	19.0952	18.8273	17.007	17.5144	17.0079	17.2883	18.3347	17.4268	17.5189	18.2368	18.1975	16.8425	19.46					3	3	0.213707	-0.439185	RNA-binding protein 12	RBM12
2815	17.719	17.1768	17.2371	17.0797	17.0271	17.7917	16.7102	17.3968	17.9808	16.9424	18.597	17.3672	17.362	18.11	18.7538					2	2	0.276545	-0.439712	Nitrilase homolog 1	NIT1
1373	16.9767	18.0225	17.106	16.8172	16.9492	17.8743	16.5661	18.3488	17.354	17.931	17.7192	18.0082	19.2471	18.022	17.7145					3	3	0.39148	-0.4417	Glycogenin-1	GYG1
2535	17.1544	17.9501	17.5882	18.1745	17.6638	16.6566	18.325	17.5297	21.6451	18.5173	16.9273	17.8573	18.6737	18.1689	17.7849					2	2	0.346901	-0.441858	LMBR1 domain-containing protein 2	LMBRD2
756	16.8861	16.9423	18.392	17.942	16.4068	16.8013	18.1822	16.6252	17.6658	16.8469	17.4824	17.6453	17.8551	17.4738	17.9715					2	2	0.704527	-0.441931	Neurofilament light polypeptide	NEFL
1973	16.8895	18.1939	17.4522	18.7586	16.9359	17.1151	18.1528	16.4483	17.6599	17.7546	17.4961	17.1383	17.7316	17.7121	18.2739					5	5	0.797535	-0.442881	Disks large homolog 1	DLG1
1188	21.5212	17.4687	19.5471	21.4371	21.3546	21.5177	18.5293	17.4775	18.4459	17.0406	17.9761	17.3349	18.1416	17.9951	17.5438					2	2	0.601832	-0.442949	Caspase-14;Caspase-14 subunit p17, mature form;Caspase-14 subunit p10, mature form;Caspase-14 subunit p20, intermediate form;Caspase-14 subunit p8, intermediate form	CASP14
4244	22.4332	18.7078	22.055	21.8222	21.4369	22.3936	23.0488	23.8695	24.0826	24.1264	22.9447	22.9396	24.0489	23.4077	23.8861					11	11	0.432752	-0.44398	Vesicle-associated membrane protein-associated protein A	VAPA
3146	18.6448	16.8599	17.1033	17.6741	17.3911	17.0837	16.9746	16.9267	18.4632	17.0234	18.2019	18.5907	18.0594	18.0743	19.0184					4	4	0.321654	-0.445367	U4/U6.U5 small nuclear ribonucleoprotein 27 kDa protein	SNRNP27
3341	17.7432	17.8875	16.5135	16.8163	16.6035	18.2753	17.288	17.772	18.0634	17.1645	17.6942	18.8531	17.8004	18.2743	18.9766					4	4	0.300114	-0.446532	Ribosome-recycling factor, mitochondrial	MRRF
2834	17.2422	17.7297	17.7069	17.2991	17.4249	17.5922	17.2881	17.5176	18.2965	18.4451	18.0991	17.2484	18.7551	17.5573	18.8309					2	2	0.342133	-0.450223	RNA-binding protein 45	RBM45
3666	17.1866	19.1104	16.9134	17.3785	17.8009	17.3165	17.801	17.1542	16.9414	18.2506	17.1387	18.025	18.9353	16.9653	18.8661					2	2	0.244189	-0.450802	Protein PAXX	C9orf142
903	17.7705	17.9809	17.6025	16.7667	17.7659	17.8161	17.402	17.8849	17.5967	17.7934	17.9371	18.062	18.7711	17.61	18.7638					5	5	0.500429	-0.450803	Glycogen [starch] synthase, muscle	GYS1
1051	24.2287	24.4717	23.6612	24.6163	24.3561	24.0008	23.341	23.4876	23.5112	23.5663	23.3754	23.6494	23.676	24.5757	23.7055					8	8	0.675595	-0.455321	40S ribosomal protein S3	RPS3
4071	17.0794	17.7673	18.7468	17.5665	18.0747	17.5603	17.7987	17.1613	16.724	16.9586	17.7646	18.5078	17.4595	19.2991	17.8392					2	2	0.251889	-0.455528	Chromatin accessibility complex protein 1	CHRAC1
3689	18.1697	17.5403	17.1226	16.583	17.4408	16.5435	17.3737	16.8558	17.9317	17.8352	18.4863	17.3864	18.1721	19.2025	17.7006					2	2	0.345693	-0.455803	tRNA (adenine(58)-N(1))-methyltransferase, mitochondrial	TRMT61B
752	16.981	17.9329	17.3336	18.1924	17.4965	17.9429	17.4582	17.7098	17.0413	16.5246	16.927	18.7419	18.2367	17.9791	17.359					3	3	0.249891	-0.460446	Beta-hexosaminidase subunit alpha	HEXA
4553	17.3374	17.812	17.3993	17.3945	17.4411	18.1172	17.1085	17.1011	17.1209	16.8839	18.3378	17.5267	17.882	16.3321	19.9172					3	3	0.153807	-0.460971	Acyl-coenzyme A thioesterase 9, mitochondrial	ACOT9
830	25.3518	24.6186	25.5829	25.8938	25.5262	25.4248	25.5756	25.9985	25.9734	26.0657	25.7969	26.0616	26.2882	26.2635	26.758					26	22	1.18133	-0.461838	Heat shock 70 kDa protein 1B;Heat shock 70 kDa protein 1A	HSPA1B;HSPA1A
4150	18.1711	17.9802	17.6789	16.9338	17.0587	16.8462	17.6358	16.88	18.2111	18.1934	17.2824	17.5289	18.6635	16.8167	18.9108					4	4	0.257255	-0.462117	DNA-directed RNA polymerase III subunit RPC2	POLR3B
2269	17.1943	18.0637	17.2745	16.6476	16.2664	17.4175	18.7443	17.614	18.2647	17.254	18.7564	18.6475	18.7682	20.3906	16.8866					2	2	0.154072	-0.462487	Pachytene checkpoint protein 2 homolog	TRIP13
3488	16.6883	17.5554	17.9168	17.8423	17.6597	17.7764	17.3858	17.974	17.17	17.4507	17.5868	17.1201	17.1938	18.4595	17.905					2	2	0.524189	-0.466905	ATPase family AAA domain-containing protein 5	ATAD5
1432	17.8876	18.0592	16.4045	17.0752	16.9916	17.5706	17.5438	18.5422	16.7692	18.179	17.4166	18.3638	18.0364	19.8624	17.4636					3	3	0.236018	-0.467676	DNA primase large subunit	PRIM2
1543	20.5936	18.2898	21.1363	19.3519	21.4798	21.1674	21.0309	21.4947	21.4646	21.1996	20.6276	21.5138	21.8795	20.8274	22.0419					12	12	0.4366	-0.469263	Coatomer subunit alpha;Xenin;Proxenin	COPA
1895	16.9906	17.1587	16.4885	17.7385	18.8907	18.0272	17.0904	17.5918	17.7006	17.6693	17.9852	17.2585	17.2263	17.8637	19.2322					3	3	0.304473	-0.469741	Glutamine--fructose-6-phosphate aminotransferase [isomerizing] 1	GFPT1
580	17.4373	17.6321	17.8568	17.3883	17.7398	17.4395	17.2571	17.0641	17.8631	17.1767	18.9591	18.0188	17.6547	17.8299	20.0795					4	4	0.192629	-0.469858	NADH dehydrogenase [ubiquinone] 1 beta subcomplex subunit 8, mitochondrial	NDUFB8
2085	17.3172	18.2263	17.768	18.1638	18.3031	16.4668	18.7437	17.9648	18.2678	17.7267	18.4206	16.6383	18.0656	18.2702	17.8609					3	3	0.370034	-0.470367	THO complex subunit 5 homolog	THOC5
2221	16.4291	18.1896	18.869	18.0283	17.2379	17.3838	16.8281	18.3745	17.664	17.0522	18.0299	17.8132	17.7949	18.515	17.9972					2	2	0.572275	-0.470613	Serum paraoxonase/arylesterase 2	PON2
4526	16.7328	18.1737	16.8146	17.3188	17.7688	16.9589	17.303	19.0831	17.6835	17.3094	17.51	17.4932	17.3553	17.8867	18.4861					2	2	0.639496	-0.471826	1-phosphatidylinositol 3-phosphate 5-kinase	PIKFYVE
3799	17.3965	16.4214	18.1889	17.5467	17.9054	16.8528	16.9481	17.0082	17.2725	17.5361	17.7598	18.4148	17.8833	19.4901	17.7593					2	2	0.314314	-0.474011	Ubiquitin-like modifier-activating enzyme 5	UBA5
3614	16.9142	17.7954	16.8114	17.8381	17.8418	17.6583	17.2907	17.4831	16.6103	18.1182	17.8309	17.6952	18.6528	16.9664	19.4521					3	3	0.254187	-0.475674	39S ribosomal protein L45, mitochondrial	MRPL45
1202	17.7482	18.9793	17.3278	16.7156	17.1511	16.7579	18.4446	18.5775	18.3203	17.9321	18.3749	18.1675	17.84	19.5792	18.4856					2	2	0.38308	-0.476762	Multidrug resistance-associated protein 1	ABCC1
1096	26.0306	25.4889	26.1564	26.4336	25.509	25.5221	24.2699	25.2632	24.4933	24.5021	23.9872	23.3291	24.5591	23.4701	25.2262					14	12	0.319687	-0.47902	Polypyrimidine tract-binding protein 1	PTBP1
3836	16.2814	17.7038	18.1084	16.5944	18.9549	16.3856	17.3198	17.6775	18.111	16.8439	17.3026	17.7211	18.0308	16.968	18.3091					2	2	0.426573	-0.480122	EH domain-containing protein 4	EHD4
1139	17.6714	18.1489	17.0943	19.8464	18.7502	17.9975	18.1126	17.881	17.2296	17.8488	16.4573	16.7851	17.3432	17.9793	17.2127					3	3	0.426367	-0.481311	Serpin B4;Serpin B3	SERPINB4;SERPINB3
439	18.5318	17.2556	17.9381	17.0835	16.6935	16.7406	16.8324	16.5267	17.0688	18.0961	17.161	17.6957	18.7807	17.8884	17.7299					3	3	0.495198	-0.482023	NEDD4-binding protein 1	N4BP1
4622	17.775	18.0193	18.031	16.8282	18.7625	17.3258	17.3712	17.1689	16.7855	17.6455	19.0582	16.9305	18.7494	18.1324	18.2008					3	3	0.299385	-0.482813	Transducin beta-like protein 2	TBL2
4607	16.4277	17.4786	17.7231	18.0316	17.6608	17.7814	16.7458	17.3862	17.7071	18.0634	17.7749	17.0418	18.3094	18.1161	17.9041					2	2	0.673131	-0.483172	Helicase ARIP4	RAD54L2
365	17.7491	17.8599	18.0053	17.7426	17.5163	17.4777	17.8807	19.1862	17.8335	17.3937	18.7709	17.8312	19.6268	18.4327	17.3897					2	2	0.251661	-0.484412	Isocitrate dehydrogenase [NAD] subunit beta, mitochondrial	IDH3B
3587	18.41	17.088	18.1257	17.2451	16.5216	17.6308	17.9642	17.4582	18.7158	20.3226	18.206	18.4522	20.2993	17.2393	20.8986					3	3	0.136187	-0.48545	Serine/threonine-protein kinase VRK1	VRK1
2412	17.6844	16.9042	18.7653	17.1869	17.2474	16.5946	17.8949	16.6569	18.554	17.4338	17.5248	17.9263	17.9084	17.9243	18.5217					2	2	0.906293	-0.489859	Coiled-coil domain-containing protein 93	CCDC93
1044	18.5373	17.714	17.7149	17.0174	16.8735	18.6941	17.5828	17.4189	17.3764	17.5828	17.4882	16.8785	17.2792	18.8137	17.3272					2	2	0.37359	-0.490221	Integrin alpha-6;Integrin alpha-6 heavy chain;Integrin alpha-6 light chain;Processed integrin alpha-6	ITGA6
641	17.3322	16.7055	17.3179	17.9701	17.4218	17.715	17.6966	16.6812	17.701	18.4401	17.6521	18.581	18.0073	17.1381	20.9993					3	3	0.151974	-0.490486	BAG family molecular chaperone regulator 2	BAG2
2397	18.8317	16.6592	16.6178	18.2157	17.7061	17.4377	16.2279	16.2156	16.3411	17.4527	17.1596	18.3257	18.2507	17.9193	18.2398					2	2	0.598704	-0.490613	Centrosomal protein of 55 kDa	CEP55
3238	17.2934	16.289	16.7038	17.3212	17.1119	17.9312	17.0755	18.9261	17.754	17.13	17.3377	17.1567	17.4122	18.0107	17.6733					2	2	1.24446	-0.490639	DNA repair endonuclease XPF	ERCC4
2771	17.3894	17.2896	16.8914	17.2435	17.7458	18.6717	18.0508	18.3235	17.1137	15.8003	16.6165	17.4821	16.5757	17.8754	16.9203					2	2	0.324059	-0.490854	Transcriptional regulator Kaiso	ZBTB33
1120	17.3958	18.1197	17.2541	16.7248	16.5806	16.6767	17.4638	17.8744	17.8489	18.6079	17.6048	18.3625	19.0746	16.9846	19.9898					3	3	0.201655	-0.491275	ATP-binding cassette sub-family D member 3	ABCD3
3080	17.6966	17.4493	16.2709	16.999	17.0646	17.2038	18.0075	16.2854	18.056	17.8823	17.4265	17.2205	17.9932	17.1674	18.847					3	3	0.398717	-0.492781	Phosphatidylinositol 5-phosphate 4-kinase type-2 gamma	PIP4K2C
2525	17.4525	18.7595	17.0262	18.0352	19.068	16.3327	18.1271	17.8157	18.3019	17.0186	16.7697	17.3456	17.1499	17.7119	17.7532					3	3	0.898471	-0.493691	TBC1 domain family member 9B	TBC1D9B
906	18.7129	17.9315	17.7722	18.0384	17.5344	17.5518	18.0176	18.3903	17.5586	17.1461	18.3214	16.5028	18.5999	18.3215	16.5324					2	2	0.231313	-0.494503	General transcription factor IIF subunit 2	GTF2F2
1998	16.9231	17.7714	17.4075	17.5135	17.4644	16.714	17.0532	17.6584	18.1828	16.8331	17.9522	17.8555	17.8369	17.8178	18.4724					2	2	0.521155	-0.495438	5-AMP-activated protein kinase catalytic subunit alpha-1	PRKAA1
3757	18.0861	18.5123	17.7489	17.1225	17.6351	17.5565	17.0475	18.25	18.2137	16.869	17.5069	16.53	18.8288	16.15	17.4135					7	7	0.236196	-0.495472	Uveal autoantigen with coiled-coil domains and ankyrin repeats	UACA
3234	23.2253	17.1391	20.3439	18.0155	17.8036	18.5763	17.4113	16.9215	16.5852	17.3831	17.1679	16.7906	17.7993	17.2776	17.7548					6	4	0.967099	-0.496709	Probable ATP-dependent RNA helicase DDX17	DDX17
3278	16.4962	18.2608	16.783	17.6672	18.0383	16.9353	17.2051	17.5696	17.6847	18.5429	16.7606	17.4636	18.0176	18.2381	18.0041					2	2	0.40235	-0.497564	7-methylguanosine phosphate-specific 5-nucleotidase	NT5C3B
3023	16.5717	17.6204	16.6887	17.1147	18.1027	16.9697	17.9876	18.2073	15.9543	17.6877	17.6607	17.8019	17.4927	17.8003	19.3519					2	2	0.35991	-0.498173	Uncharacterized protein C1orf131	C1orf131
1794	17.0158	17.544	18.2354	18.0415	17.2903	17.669	16.7002	17.9769	17.8144	17.9409	18.679	17.816	18.8568	17.976	19.0994					2	2	0.501358	-0.498767	28S ribosomal protein S5, mitochondrial	MRPS5
515	24.4777	24.6402	24.1133	23.7868	23.7432	23.7673	23.1732	23.2488	22.8081	23.605	23.7229	23.5042	23.7518	24.3705	24.2233					15	15	1.20337	-0.504477	Eukaryotic translation initiation factor 3 subunit J	EIF3J
965	16.9112	18.3483	16.4524	17.6798	16.9631	16.9388	17.6813	18.2718	16.6233	18.2951	16.3848	16.6786	17.0034	16.2587	19.6364					2	2	0.163019	-0.513323	Homeobox protein Hox-B9	HOXB9
1242	17.6678	16.9433	17.4363	17.2925	17.7815	17.0691	17.4301	17.7562	17.9616	17.5768	15.9895	18.8542	17.8642	17.1899	18.9126					3	3	0.205666	-0.515362	Hydroxymethylglutaryl-CoA lyase, mitochondrial	HMGCL
2696	17.2859	15.7347	16.8807	17.4756	17.7862	17.0097	17.3393	18.0069	16.2622	17.0405	17.8137	17.2681	19.0531	16.126	18.4895					4	4	0.216599	-0.515407	Isoaspartyl peptidase/L-asparaginase;Isoaspartyl peptidase/L-asparaginase alpha chain;Isoaspartyl peptidase/L-asparaginase beta chain	ASRGL1
4406	18.3602	17.5646	17.3145	17.4119	17.149	17.3668	18.7103	17.6248	18.0765	18.1166	16.6995	15.9694	18.4567	15.1719	18.704					2	2	0.147466	-0.515738	Isobutyryl-CoA dehydrogenase, mitochondrial	ACAD8
1550	17.8243	17.0961	17.5176	18.0594	17.4325	18.3406	17.1091	18.1214	17.5117	17.4387	17.5282	16.5245	17.3223	19.968	15.7514					2	2	0.151667	-0.51676	E3 ubiquitin-protein ligase TTC3	TTC3
748	19.3774	18.5504	17.726	17.7124	17.1549	17.8381	17.5858	17.2009	17.5847	17.6078	16.2333	17.4577	17.4125	17.5367	17.9025					3	3	0.4909	-0.517644	DNA polymerase beta	POLB
3816	17.7945	18.2665	16.7142	17.8475	17.0774	17.8278	17.1082	16.9958	18.2673	17.5704	17.7431	17.2679	18.5847	18.1631	17.3867					2	2	0.616282	-0.517728	Nuclear speckle splicing regulatory protein 1	NSRP1
2821	20.9905	16.8696	20.9976	20.7476	20.1891	20.3238	16.7456	17.4367	17.609	17.641	17.2478	17.8936	17.1197	17.8744	19.343					2	2	0.311575	-0.518246	Spermatogenesis-associated serine-rich protein 2	SPATS2
2564	17.2679	17.1678	17.1398	17.8952	18.2803	17.5485	18.1786	18.1179	16.9219	17.3507	18.1647	16.8138	19.7934	16.4562	17.6377					7	7	0.188634	-0.519356	Nipped-B-like protein	NIPBL
3129	18.1016	17.3387	17.4583	17.9288	18.015	17.3854	17.3377	18.5488	17.5117	17.8317	17.8786	19.022	18.8858	17.9919	19.4155					2	2	0.384693	-0.52034	Coiled-coil domain-containing protein 12	CCDC12
3505	17.533	18.2249	18.2026	18.5932	17.6141	18.1267	16.6643	17.134	17.5752	17.9958	18.162	16.1611	18.3837	17.7395	17.7673					2	2	0.317986	-0.523818	NudC domain-containing protein 1	NUDCD1
2234	16.1991	18.7303	17.2156	17.4334	18.294	18.0742	18.0323	18.2195	18.0682	17.9976	17.1731	16.8303	18.101	17.5497	17.9224					3	3	0.615082	-0.524033	RalA-binding protein 1	RALBP1
693	17.6783	16.6697	17.9977	17.7235	17.5029	17.4155	16.9644	17.6504	18.5815	17.4206	17.2079	18.214	18.4598	18.019	17.9363					3	3	0.688395	-0.524225	Fibronectin;Anastellin;Ugl-Y1;Ugl-Y2;Ugl-Y3	FN1
4695	16.8782	17.3182	17.2005	18.0484	17.9172	17.7863	16.8584	18.0722	18.0017	18.0233	16.708	16.9955	18.2594	18.1685	16.8843					2	2	0.370451	-0.528461	DNA (cytosine-5)-methyltransferase 3A	DNMT3A
924	17.881	17.586	17.7707	19.3713	17.9546	17.5262	17.3016	18.6756	17.7117	17.3204	17.3978	17.4506	17.9928	17.2801	18.4822					2	2	0.685184	-0.528813	Junction plakoglobin	JUP
4112	22.1903	21.6802	22.0984	22.103	21.7823	21.6027	18.4439	21.2321	20.8255	21.4979	21.3709	20.7348	22.0574	20.8682	22.2645					9	9	0.461519	-0.528831	Gamma-taxilin	TXLNG
3233	17.5475	17.0729	17.738	16.9391	17.465	16.8329	18.3139	18.674	18.1526	16.3014	17.9675	18.2386	17.9794	18.3725	17.7467					2	2	0.347826	-0.530413	Gamma-glutamyl hydrolase	GGH
1921	17.4896	17.2606	17.179	18.1345	17.7623	17.9942	17.843	16.5527	18.0054	17.7043	17.1652	17.2612	17.2491	17.3953	19.079					3	3	0.36318	-0.530918	Leukocyte surface antigen CD47	CD47
2708	18.8373	18.2237	18.4133	18.1469	18.3822	17.3288	16.9219	16.6659	18.4267	16.4394	16.9986	17.5137	17.7576	17.6391	17.1489					2	2	0.665632	-0.531307	FAST kinase domain-containing protein 5	FASTKD5
3484	16.907	15.7818	16.6111	18.2366	17.1094	18.8964	17.8946	17.002	16.5594	17.061	17.9974	17.3815	18.2873	16.8737	18.8731					3	3	0.33535	-0.531441	Kinesin-like protein KIF20B	KIF20B
1395	17.2471	18.5013	17.3616	16.226	17.5949	17.2804	16.9115	17.2326	17.4993	18.7121	18.0558	17.7839	19.0358	17.5197	19.5908					2	2	0.32188	-0.531551	Glutathione synthetase	GSS
2353	16.1457	16.907	17.0663	18.2289	17.0198	17.6256	17.4524	17.8036	17.2416	16.4528	16.3386	18.2217	16.1708	17.6704	18.7701					5	5	0.213446	-0.53276	AP2-associated protein kinase 1	AAK1
4086	17.8512	17.5673	18.1855	17.3318	16.7582	16.743	17.8321	18.2421	17.5742	18.0673	17.5403	17.5129	18.2511	18.1085	18.3713					4	4	1.28572	-0.536786	Kinesin-like protein KIF15	KIF15
172	17.5298	18.216	16.1451	17.2641	17.9594	17.4922	17.4996	17.9547	18.7617	17.9194	15.8775	18.0699	18.1763	16.7216	18.5794					3	3	0.232973	-0.5368	Procollagen-lysine,2-oxoglutarate 5-dioxygenase 2	PLOD2
569	18.7	17.8396	17.0957	17.2067	18.2363	18.9689	17.801	17.6459	18.2458	16.7641	18.1752	19.0649	19.3057	16.7895	19.5313					4	4	0.186964	-0.540759	Protein transport protein Sec31A	SEC31A
3381	21.2775	18.0751	21.5009	23.2683	22.0092	21.854	16.8911	16.2659	20.1288	17.684	16.6114	16.8805	17.8031	17.5789	17.4174					3	3	0.72645	-0.54118	Charged multivesicular body protein 6	CHMP6
4103	17.1398	16.0561	16.2852	17.6124	17.4794	19.1641	18.1875	17.6728	17.7788	18.2875	16.8145	17.7383	18.0675	17.5908	18.8145					3	3	0.414767	-0.544154	Zinc finger and BTB domain-containing protein 40	ZBTB40
2488	18.148	18.0118	18.0039	17.3321	16.1732	17.6419	16.3293	17.0158	18.0288	16.9405	18.4291	16.7204	18.6599	16.6957	18.3681					2	2	0.267537	-0.544546	Mitochondrial amidoxime-reducing component 1	2019-03-01
1463	22.0388	21.3948	20.9159	22.2758	22.2634	22.4853	22.0393	22.1842	22.7961	21.1578	21.2439	20.7188	22.7619	18.8167	23.1849					6	6	0.14527	-0.547623	Serpin H1	SERPINH1
3481	17.9209	18.0373	18.72	18.5089	17.6214	17.9356	17.6696	17.634	16.2342	18.6538	17.817	16.9892	18.4461	18.1869	18.4705					2	2	0.487685	-0.547816	Serine/threonine-protein kinase Nek1	NEK1
333	17.147	17.3663	17.8743	17.4062	17.7947	16.8396	15.5073	17.952	17.6478	18.163	17.7142	17.9247	18.2645	18.3375	18.8451					2	2	1.15171	-0.548402	Ragulator complex protein LAMTOR5	LAMTOR5
3947	18.2889	17.0579	18.0845	16.6444	18.1145	17.4598	16.9316	17.2532	16.8827	17.0426	18.3043	17.471	19.175	17.3215	17.9716					2	2	0.347042	-0.550062	Leucine-rich repeat-containing protein 40	LRRC40
4115	18.0656	18.1794	18.0292	17.9684	17.9656	18.1548	18.1605	17.7537	16.2459	17.1784	17.1204	17.0048	17.8564	18.3959	16.7022					2	2	0.47539	-0.550297	Protein FAM49B	FAM49B
2073	17.3926	17.9771	18.6937	17.0485	17.5948	18.0458	16.0308	16.6881	17.0433	17.6977	17.9275	17.9431	18.7645	17.6306	18.8286					4	4	0.625222	-0.551807	Myotubularin-related protein 1	MTMR1
2673	17.888	17.6819	18.2981	18.604	18.2523	17.7573	17.9219	18.267	17.6357	18.0865	17.1874	17.494	17.403	18.4906	18.5397					3	3	0.538016	-0.555087	Syntaxin-binding protein 4	STXBP4
1691	17.0242	17.4987	17.5977	21.2893	20.839	20.9598	17.7832	17.3529	18.3683	18.1004	17.5979	17.2722	16.8977	17.8696	19.8701					3	3	0.241473	-0.555623	40S ribosomal protein S15a	RPS15A
3784	16.6657	18.2198	19.302	16.6694	18.134	17.8129	17.5623	18.3016	18.2009	17.2246	16.9604	17.1862	17.7918	18.4414	16.8123					2	2	0.508446	-0.558083	Actin-related protein 6	ACTR6
4511	16.5835	17.2303	17.456	17.2347	16.307	16.9608	17.3203	18.1092	17.4312	17.8229	18.1612	17.3494	17.2265	21.5141	16.2675					4	4	0.125363	-0.55817	Phenylalanine--tRNA ligase alpha subunit	FARSA
2797	17.4698	16.687	18.1523	16.6759	17.7942	17.4417	19.8762	19.7709	20.2344	17.2217	18.7566	17.6334	18.0667	18.639	18.5824					2	2	0.493769	-0.558778	Tax1-binding protein 1	TAX1BP1
3109	18.1524	16.8392	19.4661	18.1205	17.3933	19.7726	16.8662	20.3057	20.3357	18.4114	17.2279	17.0979	18.5758	17.4333	18.4048					3	3	0.436433	-0.558905	Probable glutathione peroxidase 8	GPX8
3333	16.6795	18.1816	17.8201	17.0389	17.8398	18.0644	16.517	16.3188	17.5377	17.8142	17.1135	16.4248	18.3942	18.0659	16.5696					2	2	0.33417	-0.559102	Anaphase-promoting complex subunit 16	ANAPC16
2978	16.9072	18.6878	16.793	17.2471	15.9741	18.3238	16.8606	18.0835	17.0323	18.4154	17.3625	17.661	18.513	17.6276	18.983					2	2	0.482406	-0.561573	G patch domain-containing protein 11	GPATCH11
2647	17.6925	18.0277	18.1195	17.8232	17.6316	17.272	17.0179	17.5722	17.3355	17.3618	17.1791	17.5006	16.2548	19.0725	18.3993					2	2	0.262059	-0.561683	WD repeat-containing protein 82	WDR82
2067	18.1934	16.9613	17.0567	18.6491	17.2541	16.7898	16.3111	18.6216	16.684	17.0272	18.029	16.9334	18.3653	16.681	18.6293					9	9	0.328567	-0.561977	Ras GTPase-activating-like protein IQGAP2	IQGAP2
626	18.6276	17.7035	17.5012	16.8494	17.8051	17.3	17.9085	18.0353	17.8499	17.6278	18.0612	18.0951	19.4507	16.7273	19.2925					4	4	0.248576	-0.562115	Cleavage and polyadenylation specificity factor subunit 4	CPSF4
3263	17.1903	18.4947	17.3782	18.548	17.1185	17.5387	18.3478	17.4121	18.339	16.8739	17.3429	18.4024	17.6469	18.7738	17.892					2	2	0.425081	-0.564536	Mediator of RNA polymerase II transcription subunit 12	MED12
447	17.6501	17.5785	18.5626	16.6894	17.2609	18.2051	16.9899	17.1403	17.0767	17.2109	18.0495	18.7029	18.5945	18.5138	18.5508					4	4	0.582984	-0.565266	Clustered mitochondria protein homolog	CLUH
1615	16.7316	16.7438	17.9104	18.3141	17.7167	18.2766	17.3446	17.3451	16.6287	16.6861	17.8618	17.603	18.2153	17.4647	18.1732					4	4	0.586417	-0.567419	Coronin-7	CORO7
4058	16.3192	17.7073	17.3776	17.6964	17.3532	17.1654	17.9004	17.5558	18.241	18.1535	17.5755	18.2639	18.3234	19.5295	17.8452					2	2	0.449006	-0.568385	StAR-related lipid transfer protein 7, mitochondrial	STARD7
2612	18.5074	18.204	17.5325	17.7857	17.2949	17.3018	16.8855	17.7543	18.8435	17.5224	15.6993	17.6466	17.2234	17.6187	17.7319					2	2	0.366697	-0.568529	F-box/LRR-repeat protein 19	FBXL19
863	21.3905	22.2133	22.2039	21.1371	21.554	21.243	21.899	21.601	22.016	21.2225	21.5936	21.6018	22.0693	22.1798	21.8823					16	16	1.70058	-0.571158	DNA topoisomerase 1	TOP1
4262	17.4706	16.9672	15.7785	17.844	16.936	17.1989	17.4313	18.0599	18.3067	17.9979	17.2948	17.269	17.9696	18.2643	18.0446					5	5	1.05606	-0.572311	CTTNBP2 N-terminal-like protein	CTTNBP2NL
1314	17.1324	18.3779	18.0203	18.0393	17.7218	17.9217	17.6691	17.3902	17.4164	17.8491	18.0909	17.3611	17.7818	19.8336	17.4078					2	2	0.297032	-0.57406	Caspase-3;Caspase-3 subunit p17;Caspase-3 subunit p12	CASP3
2213	17.4367	15.8522	17.4259	16.2481	16.694	18.0526	17.1888	17.6646	17.6401	17.813	17.5401	18.0631	18.7452	17.5797	18.8147					3	3	0.600815	-0.574489	[Pyruvate dehydrogenase (acetyl-transferring)] kinase isozyme 1, mitochondrial	PDK1
348	21.1502	18.3421	21.1722	17.5367	21.8215	19.8289	22.5439	22.8569	22.9117	23.2639	23.4241	22.3689	23.5602	22.3537	24.8668					18	14	0.291984	-0.57465	Alpha-actinin-4	ACTN4
4587	17.7979	16.1373	17.529	18.6364	17.9984	17.6924	17.024	17.4968	17.1405	16.8663	16.904	17.6373	18.5956	17.3272	17.2112					2	2	0.492375	-0.575471	Charged multivesicular body protein 3	CHMP3
3439	17.7308	17.5487	16.3044	16.5323	18.078	17.9832	18.2071	17.2741	18.8119	16.9598	17.7618	17.4549	16.7863	19.701	17.4168					3	3	0.249054	-0.57584	Lymphokine-activated killer T-cell-originated protein kinase	PBK
1814	17.5364	17.072	17.1708	17.653	17.7697	17.6898	17.5176	18.3603	18.1296	18.4268	17.5597	16.9949	18.4652	18.8349	17.4131					3	3	0.411897	-0.577269	Very low-density lipoprotein receptor	VLDLR
4680	17.6594	16.3146	18.2302	17.335	16.9676	17.2393	17.1289	17.3207	17.6763	16.9433	16.3875	16.1083	18.1181	16.8858	16.1812					2	2	0.399157	-0.582013	Cysteine desulfurase, mitochondrial	NFS1
247	17.0984	17.6351	17.8337	16.6782	17.9622	17.1608	17.653	16.8307	17.2476	17.573	17.1752	17.4611	17.7985	17.7013	18.4564					4	4	1.03139	-0.582254	TATA-binding protein-associated factor 172	BTAF1
3727	17.43	17.4816	18.2535	17.6908	16.7766	17.4708	17.1132	17.0559	17.9207	18.5835	17.8123	17.6284	17.2928	20.0785	18.4059					4	4	0.272034	-0.584291	S phase cyclin A-associated protein in the endoplasmic reticulum	SCAPER
1978	17.406	17.2416	17.4149	17.8098	17.5924	16.9477	17.2471	17.5576	19.4312	17.209	17.8493	17.2144	18.8592	16.9145	18.2547					2	2	0.404997	-0.58523	BCL2/adenovirus E1B 19 kDa protein-interacting protein 3	BNIP3
4431	17.0876	16.5431	17.0675	16.8643	17.1931	18.8893	17.1406	17.3362	18.0595	18.4888	17.2969	17.728	19.1884	17.9199	18.1622					2	2	0.488398	-0.585603	Proline-rich protein 12	PRR12
188	16.8305	17.8887	18.4123	16.7089	17.9928	18.6214	16.9073	17.7088	18.1794	16.7828	17.8914	18.2685	17.6478	17.6395	19.4126					2	2	0.32558	-0.585714	Pirin	PIR
2901	17.5895	17.347	18.062	17.1343	16.859	16.7263	17.9601	18.2846	17.6298	17.1065	17.9434	17.9881	19.1226	17.4334	18.2401					2	2	0.445107	-0.586023	RNA pseudouridylate synthase domain-containing protein 2	RPUSD2
1307	24.8002	23.8239	24.4895	24.9167	24.7463	24.1234	22.8893	22.8912	22.7319	23.0403	23.2117	23.4838	24.0242	23.1051	24.3663					17	17	0.668343	-0.586599	Lamina-associated polypeptide 2, isoform alpha;Thymopoietin;Thymopentin	TMPO
2867	17.344	17.3569	17.9916	18.9484	18.0252	17.0162	18.0798	17.082	17.1521	17.7148	17.1064	17.529	18.1577	17.9586	18.0004					2	2	1.44119	-0.588834	CD302 antigen	CD302
94	18.4753	17.4861	16.6456	16.8434	17.4777	18.5362	17.909	18.0087	17.3449	16.968	17.6237	17.5804	17.4142	17.4261	19.1064					2	2	0.419658	-0.591513	Golgi SNAP receptor complex member 2	GOSR2
2407	17.7915	17.3391	17.8717	17.286	18.5735	16.9899	16.7717	17.8995	17.4167	17.2461	17.4222	17.6402	18.2602	17.6704	18.1596					2	2	1.29533	-0.593895	Cordon-bleu protein-like 1	COBLL1
733	16.5061	17.0993	17.5423	17.8952	17.132	18.4429	17.7425	18.4372	17.6924	16.8115	18.3012	17.542	17.6633	19.5134	17.2627					2	2	0.295626	-0.594887	Transcription factor AP-2-alpha	TFAP2A
2933	16.4116	17.7384	17.8573	17.3035	17.2415	18.9603	17.8387	16.8815	18.4044	17.0335	17.4241	17.4155	17.722	17.8545	18.0814					2	2	1.6356	-0.59493	Glycerol-3-phosphate dehydrogenase 1-like protein	GPD1L
2677	18.7764	18.1572	18.7591	17.3896	17.9366	16.6178	18.119	17.3382	18.5836	17.1094	17.1295	16.8162	17.6577	16.8162	18.3677					3	3	0.576886	-0.595446	Acyl-CoA dehydrogenase family member 11	ACAD11
1574	16.6361	17.2596	20.0938	20.4111	18.2009	21.8506	21.5059	22.5984	21.3132	21.3917	20.5758	22.001	22.6303	19.9655	23.1679					9	9	0.217015	-0.598381	Alpha-soluble NSF attachment protein	NAPA
2775	17.379	18.1451	17.3752	17.9358	17.7444	17.2776	18.3137	16.6655	17.8121	17.6529	18.1488	17.8419	18.0634	19.5744	17.8019					2	2	0.451515	-0.598714	39S ribosomal protein L52, mitochondrial	MRPL52
677	17.379	17.7618	18.8952	17.3489	17.6864	17.6872	18.191	16.7305	17.0633	18.0413	18.385	17.6395	19.9572	18.7833	17.1379					3	3	0.288709	-0.604157	Purine nucleoside phosphorylase	PNP
3524	17.6427	17.7157	16.7158	17.6408	16.7647	17.6684	16.48	16.5908	18.1631	17.9986	16.885	16.2233	17.6233	18.5773	16.7207					4	4	0.334743	-0.604835	Selenocysteine insertion sequence-binding protein 2	SECISBP2
1796	17.9426	16.7764	19.0828	17.7639	18.5311	18.9203	17.0065	16.3048	18.4351	17.4238	17.4305	18.4292	17.543	18.0291	19.5273					2	2	0.37027	-0.605296	28S ribosomal protein S11, mitochondrial	MRPS11
1239	17.2903	17.2924	17.3558	17.76	16.9526	17.7252	17.9115	17.0341	17.8296	17.8091	17.933	18.2605	16.6759	18.3599	20.7831					2	2	0.193606	-0.605419	Transcription factor SOX-6	SOX6
4259	16.0222	17.8376	18.7112	18.26	17.0505	18.2249	17.965	17.7751	16.9795	17.959	17.2785	17.6643	18.0535	17.1892	19.4765					2	2	0.363742	-0.605824	BRCA2 and CDKN1A-interacting protein	BCCIP
1287	18.0661	17.5734	18.698	17.1024	16.8487	17.8787	17.6037	18.0057	18.6912	17.7556	16.9759	16.7265	19.691	16.9171	16.6766					4	4	0.235719	-0.608899	Signal transducer and activator of transcription 3	STAT3
2243	17.2917	17.8511	18.4008	16.4611	18.0803	17.9786	19.6254	17.5278	17.2772	17.8212	16.6775	17.4167	17.3072	18.836	17.605					2	2	0.458193	-0.610943	Mitochondrial import receptor subunit TOM20 homolog	TOMM20
3228	17.9568	16.8622	17.4193	16.6206	16.2476	18.7853	18.0084	17.2742	18.2277	17.4226	17.6411	17.0733	19.2708	18.042	16.6589					5	5	0.325346	-0.611558	Zinc finger protein ubi-d4	DPF2
631	16.9713	17.4049	16.2965	17.7011	17.2872	17.9016	17.7875	17.5057	18.157	17.468	18.4638	16.5975	19.0547	17.5174	17.7928					4	4	0.354802	-0.611862	Bromodomain-containing protein 1	BRD1
1115	16.0768	17.3485	17.1403	17.8294	18.3497	16.0626	17.5675	16.3942	17.1229	18.2528	17.3569	16.5926	18.1877	17.3269	18.5291					3	2	0.440134	-0.613852	Phosphatidylinositol 3-kinase regulatory subunit alpha	PIK3R1
458	17.8513	18.0277	17.6773	17.7911	18.3204	16.783	18.0958	18.4962	18.7977	17.3451	18.1918	17.3933	18.6167	17.2081	18.9511					2	2	0.43947	-0.615215	Zinc finger protein ZPR1	ZPR1
1005	17.3526	18.1044	17.3528	17.4549	17.6664	17.741	17.4045	17.169	18.5637	17.3091	17.943	17.9561	18.213	18.0452	18.8015					5	5	0.92003	-0.617142	DNA mismatch repair protein Msh3	MSH3
428	16.5834	16.8824	17.4031	17.8876	16.6356	17.0238	18.2744	16.8438	17.8	18.3141	17.7469	17.7009	18.5329	17.6998	19.3846					4	4	0.51716	-0.618422	DNA/RNA-binding protein KIN17	KIN
167	17.0791	17.2181	17.6133	18.2914	17.7903	17.2724	18.12	16.8698	17.9093	17.7669	18.1569	16.4354	19.6861	17.1061	17.434					5	5	0.256741	-0.622347	RNA 3-terminal phosphate cyclase	RTCA
2573	17.1618	17.7041	17.54	17.1218	17.3663	16.8593	17.658	18.6544	17.2267	16.7912	17.3526	18.3387	18.9943	18.2489	17.1223					3	3	0.37143	-0.627642	Transmembrane protein 214	TMEM214
2699	17.4923	17.8195	18.4034	18.2841	17.8421	17.6237	17.5195	18.1608	17.7764	17.9652	17.3002	17.0864	17.7918	18.8275	17.6164					4	4	0.610716	-0.627952	7SK snRNA methylphosphate capping enzyme	MEPCE
2262	17.0738	16.7425	18.5382	17.1245	17.8074	17.1422	17.3393	17.1046	17.2096	17.3626	18.8551	18.2312	19.6499	16.914	19.7691					3	3	0.240882	-0.628005	Telomeric repeat-binding factor 2	TERF2
4392	17.3565	18.3274	16.9513	16.397	17.448	16.9378	18.2709	16.9911	17.8754	16.4006	17.241	17.5997	17.2259	17.132	18.7966					7	7	0.420615	-0.637745	A-kinase anchor protein 11	AKAP11
785	23.9693	22.8698	23.8845	24.019	23.1752	24.6119	24.0282	23.8618	23.9037	23.8008	23.4936	23.4414	24.258	23.3213	25.0728					23	14	0.544749	-0.638765	Heat shock protein HSP 90-beta;Putative heat shock protein HSP 90-beta-3	HSP90AB1;HSP90AB3P
1127	17.737	17.5063	17.7636	18.21	18.0231	17.3448	17.6549	17.5722	16.5794	16.2953	17.2189	17.2742	17.4313	18.0078	17.2742					2	2	0.760622	-0.64163	Retinoblastoma-like protein 1	RBL1
406	17.707	16.8852	21.9889	20.2699	17.5237	20.7485	17.3141	21.5984	21.0245	17.3626	17.8751	20.9338	20.33	17.5686	20.202					4	4	0.169537	-0.643031	Eukaryotic translation initiation factor 4E type 2	EIF4E2
2982	18.2348	17.4973	16.7323	17.3465	17.9265	17.1653	17.4439	16.3762	16.6476	18.287	17.7533	18.0615	19.0545	17.7455	19.231					3	3	0.580988	-0.643075	Glycerophosphodiester phosphodiesterase domain-containing protein 1	GDPD1
1958	18.0923	18.5689	17.505	18.1789	16.1178	18.7681	16.4213	17.555	16.8403	17.1589	17.1466	17.9207	19.6848	16.9874	17.4962					4	4	0.304228	-0.64742	Splicing factor, suppressor of white-apricot homolog	SFSWAP
2676	17.4977	16.0259	17.2671	16.6216	17.1247	17.6286	18.5488	17.9172	17.024	16.8217	18.1343	16.8194	19.2412	17.2917	17.1852					5	5	0.334294	-0.647546	Vacuolar protein sorting-associated protein 13C	VPS13C
904	17.1992	17.6958	20.2694	18.392	17.2672	16.8146	18.905	20.4751	20.4639	21.0111	20.168	17.9688	20.6627	19.1632	21.2652					7	7	0.230565	-0.647675	cAMP-dependent protein kinase type II-alpha regulatory subunit	PRKAR2A
2432	21.0718	20.1818	21.2477	22.4331	23.0722	22.4702	22.825	23.9554	23.9717	22.7206	23.2723	22.0579	23.23	23.8575	22.9065					26	26	0.653281	-0.647744	Melanoma inhibitory activity protein 3	MIA3
4619	18.418	17.8685	17.6356	17.9196	16.9796	18.7874	17.4915	17.7673	18.242	17.2901	17.8062	17.54	18.204	17.9916	18.3892					2	2	1.58481	-0.64951	Mitogen-activated protein kinase kinase kinase kinase 5	MAP4K5
3684	15.3728	17.7737	17.1831	17.1093	17.2633	17.0153	17.4646	17.6975	18.5032	17.8146	17.4708	17.744	17.5644	18.8	18.6156					2	2	0.748658	-0.650242	Transmembrane emp24 domain-containing protein 9	TMED9
3065	17.6461	18.063	16.8791	17.4141	17.8813	18.6918	17.3305	17.901	17.943	16.8446	18.2159	17.0477	17.7921	17.8087	18.4593					2	2	0.607106	-0.650662	Atypical kinase ADCK3, mitochondrial	ADCK3
3252	17.721	16.528	18.0454	17.5925	17.8154	15.6005	17.3095	17.4198	17.6353	17.6018	17.6584	18.0387	17.0512	18.5556	19.6452					4	4	0.354221	-0.651058	Ribosomal RNA small subunit methyltransferase NEP1	EMG1
1425	16.7452	17.5056	18.092	17.7332	17.2288	16.851	17.9131	16.8719	16.5047	17.7754	16.9198	17.0376	18.7576	16.5828	18.3499					3	3	0.381372	-0.652494	Choline-phosphate cytidylyltransferase A	PCYT1A
4368	16.7776	17.5042	17.4749	17.2483	17.0195	17.4472	17.2081	16.9666	16.4417	16.7433	16.1389	17.1289	17.9834	16.257	17.734					3	3	0.462976	-0.65448	Plexin-A1	PLXNA1
2680	16.9565	18.3882	17.6058	18.4032	16.7953	18.284	17.9703	16.0649	18.0903	17.8647	16.8198	16.9965	16.8389	18.7126	18.1009					3	3	0.441232	-0.657111	Ras-associated and pleckstrin homology domains-containing protein 1	RAPH1
3551	16.4163	17.9181	17.2879	17.6475	17.4109	17.1569	16.5874	17.9511	17.236	17.487	16.9634	17.7716	18.2764	18.2121	17.7075					2	2	1.03965	-0.657976	M-phase phosphoprotein 8	MPHOSPH8
2080	17.6581	16.3199	17.4589	17.4912	18.3071	17.4842	17.4755	16.0704	16.7647	18.256	17.81	17.3456	18.4377	17.7638	19.1908					2	2	0.605274	-0.660218	GDP-L-fucose synthase	TSTA3
2062	16.9097	18.748	17.7592	18.1749	17.4184	17.4052	17.2492	18.1775	17.6365	18.3048	17.805	18.2464	19.2278	17.4388	19.6882					3	2	0.400598	-0.66618	Calcium/calmodulin-dependent protein kinase type II subunit gamma	CAMK2G
3663	17.3121	17.7883	17.5258	16.4144	18.0433	17.5185	16.4328	18.5238	18.508	18.2991	16.6887	19.2067	18.6937	19.079	18.4245					2	2	0.366988	-0.667562	tRNA-specific adenosine deaminase 1	ADAT1
3452	17.2281	18.0016	17.7365	17.8251	17.8885	17.9799	17.8429	18.2151	17.9617	17.7889	17.0413	16.4376	18.0144	17.5998	17.6577					2	2	0.74459	-0.668056	Dehydrogenase/reductase SDR family member 1	DHRS1
1849	17.8361	18.4627	16.8641	16.8181	18.0277	18.2751	17.6221	17.0982	18.1448	18.2722	17.5964	17.324	18.9186	17.5637	18.7156					5	5	0.588208	-0.668425	Inositol polyphosphate 5-phosphatase OCRL-1	OCRL
2313	17.6897	17.4814	16.3401	17.0305	17.4108	17.2294	17.5634	17.3892	17.6785	16.652	17.032	18.0545	18.3039	17.1282	18.3178					2	2	0.510744	-0.670453	Synaptophysin-like protein 1	SYPL1
3547	17.4779	17.5743	18.6431	18.5409	17.3435	17.5789	16.9209	18.2549	16.4823	17.2841	17.1992	17.7778	18.244	18.3042	17.7346					2	2	1.23956	-0.673906	Legumain	LGMN
1500	16.8138	17.7826	17.4566	18.2535	17.7203	17.6943	16.005	16.3729	17.9107	17.5309	17.29	18.6165	17.36	21.496	16.6036					3	3	0.160797	-0.674079	Signal transducer and activator of transcription 5B;Signal transducer and activator of transcription 5A	STAT5B;STAT5A
1450	16.7224	16.5424	16.717	18.5726	17.4591	17.2371	18.8138	17.7068	17.5316	17.2486	17.8496	18.9547	17.959	19.9623	18.1576					2	1	0.345669	-0.675378	Glycogen synthase kinase-3 alpha	GSK3A
1730	23.6183	21.4926	23.543	20.8133	22.1436	22.7909	22.8799	21.6422	21.6756	22.1211	23.7915	20.59	24.2928	19.2939	24.9581					3	3	0.123676	-0.6807	60S ribosomal protein L30	RPL30
3941	17.4162	16.2598	17.7627	17.5335	17.3261	18.8165	18.0939	16.9202	17.7797	16.9524	17.6215	18.9963	18.9361	17.7185	18.9655					2	2	0.396434	-0.683286	Mediator of RNA polymerase II transcription subunit 20	MED20
1536	16.7236	15.6143	16.7509	16.8553	18.3965	17.4189	17.075	18.0529	17.7466	17.6426	16.745	16.6454	16.3365	18.3104	18.4365					3	3	0.383167	-0.683469	Arfaptin-2	ARFIP2
4144	15.8463	17.5228	16.6937	18.8525	17.7006	17.6374	17.7678	18.4942	17.0051	17.5354	17.3129	17.605	18.3351	17.0966	19.0784					2	2	0.514253	-0.685603	Protein SDA1 homolog	SDAD1
3599	17.4252	18.5559	18.0381	17.5385	16.8645	17.7223	17.7365	17.825	17.3873	17.6917	17.8345	17.5648	17.7484	17.9016	19.4986					2	2	0.535301	-0.685901	Zinc phosphodiesterase ELAC protein 2	ELAC2
235	17.739	17.6165	19.1627	18.5154	17.1671	18.3567	16.7505	18.2478	17.4216	18.1905	17.8462	17.6535	19.6192	16.8987	19.24					4	4	0.327691	-0.689229	Histone acetyltransferase type B catalytic subunit	HAT1
274	17.6396	15.2572	17.8833	16.7074	19.7889	17.5548	18.0026	17.7461	16.443	17.8527	16.7091	17.3588	17.4234	16.6734	19.8959					2	2	0.268766	-0.690736	Surfeit locus protein 4	SURF4
4245	17.3347	18.2258	18.6223	17.1517	17.2007	18.4672	17.1241	17.6133	17.6408	16.014	17.3338	18.2463	16.9402	18.2477	18.4784					2	2	0.356909	-0.690743	Serine/threonine-protein kinase MARK1	MARK1
2472	21.0599	20.9182	21.1659	20.8346	20.9206	18.4122	22.8058	22.5585	22.3298	23.9865	23.8212	22.8008	25.0499	22.515	25.1164					12	3	0.300917	-0.690919	ATPase family AAA domain-containing protein 3B	ATAD3B
2823	16.5489	18.2575	18.4795	18.387	17.5632	17.2175	17.7112	15.7472	17.4469	17.535	17.2104	16.5838	18.2696	17.3804	17.7524					2	2	0.844295	-0.691069	CDK2-associated and cullin domain-containing protein 1	CACUL1
1439	16.7858	18.0678	18.0695	16.9351	17.2145	17.9511	17.2311	18.0382	18.1362	17.8947	17.0642	18.1665	18.2168	18.4521	18.5309					2	2	0.938089	-0.691504	Acyl-coenzyme A thioesterase 1;Acyl-coenzyme A thioesterase 2, mitochondrial	ACOT1;ACOT2
3121	17.8071	17.0399	16.983	17.3561	16.7858	16.8291	16.9123	18.4529	18.6152	18.248	18.5723	17.6893	19.4119	17.1289	20.0433					2	2	0.305447	-0.691516	Histone-lysine N-methyltransferase SETD7	SETD7
4131	17.1819	18.291	16.6713	16.7571	17.5756	18.2513	15.8414	16.2325	16.267	17.5932	18.0642	18.894	19.3198	18.6666	18.6428					2	2	0.71951	-0.692576	Fanconi anemia group I protein	FANCI
1023	16.7198	17.6673	17.3821	17.1202	17.8227	16.7845	17.8832	17.8685	18.0424	19.2876	17.9217	16.8874	18.1237	16.7089	21.3438					3	3	0.170423	-0.69324	Succinate dehydrogenase [ubiquinone] iron-sulfur subunit, mitochondrial	SDHB
2510	17.5912	16.1692	16.7696	16.1749	17.3996	17.9919	18.1401	17.4649	16.6454	18.0506	17.2497	15.8332	18.1132	16.9699	18.1341					3	1	0.388286	-0.694524	Muscleblind-like protein 2	MBNL2
273	16.8394	17.168	17.3632	19.6794	17.6167	18.281	15.5628	16.5996	17.6977	18.8273	17.1145	16.6901	18.5952	17.218	18.9081					3	3	0.345975	-0.696486	Protein CASC3	CASC3
3921	17.3386	17.855	17.9077	18.402	17.0879	17.7397	17.801	18.2495	17.5166	16.3485	17.6141	17.7735	18.4904	18.5323	16.8159					3	3	0.411964	-0.700807	Histone acetyltransferase KAT8	KAT8
3911	16.4584	16.5522	17.5102	17.6586	18.1478	16.6991	16.957	18.6205	18.0436	16.1523	17.7075	17.342	18.3876	16.7813	18.1454					4	4	0.440551	-0.704128	SH2 domain-containing protein 4A	SH2D4A
1584	18.2926	16.8285	17.5334	17.9534	17.1484	16.9426	17.5136	16.9529	16.7826	17.0482	18.0874	17.8415	18.517	18.0767	18.5005					4	4	0.957387	-0.705683	Protein AF-10	MLLT10
2715	16.9664	17.1831	18.295	18.0233	16.7871	16.8581	16.7545	17.5149	17.4982	17.1035	18.2323	16.8643	18.1887	17.6627	18.4742					3	3	0.663092	-0.708471	Aprataxin	APTX
4451	23.6051	23.4121	24.4191	23.5915	22.8347	22.7055	23.4534	22.9747	22.5458	21.9138	18.0699	23.3885	21.5133	22.2805	21.7062					5	5	0.166958	-0.709274	Ras GTPase-activating protein-binding protein 2	G3BP2
4572	17.1198	18.537	17.1208	17.696	17.4753	16.6451	18.0625	18.1194	17.3218	18.5959	17.519	16.9855	17.205	17.9886	20.0367					2	2	0.297636	-0.710007	Splicing factor 3B subunit 6	SF3B6
2611	17.9158	16.7668	15.8433	17.3863	18.01	16.6264	17.307	18.5447	18.5358	16.9751	18.1806	17.1705	18.4887	17.2895	18.6828					3	3	0.548585	-0.711618	Round spermatid basic protein 1-like protein	RSBN1L
496	17.7223	17.7983	17.0785	17.4309	17.4689	18.6119	18.771	16.6829	17.6127	17.9768	18.8281	17.0511	16.348	20.2189	19.425					2	2	0.214923	-0.711941	Mediator of RNA polymerase II transcription subunit 6	MED6
1690	23.0113	22.1624	23.9384	23.4835	23.7556	23.9809	23.6616	23.5637	23.5283	22.5479	23.0388	22.3743	24.1421	21.35	24.6092					12	12	0.276365	-0.713423	40S ribosomal protein S8	RPS8
1987	17.0211	17.2989	17.8268	17.7779	17.1759	19.2686	17.6989	17.484	17.5306	16.9448	18.0456	17.4629	17.9491	18.3067	18.3423					3	3	0.980171	-0.714929	Cell division cycle protein 16 homolog	CDC16
1611	17.0913	16.9581	17.2309	17.5603	17.9832	18.2319	17.0683	17.3061	18.0912	16.537	17.4935	16.888	17.9467	17.5734	17.5448					2	2	1.09246	-0.715436	PR domain zinc finger protein 15	PRDM15
4592	18.0775	17.9521	17.6447	17.1262	17.8907	18.2571	17.6236	18.3479	18.1699	17.1744	15.6317	17.3006	17.1665	17.5227	17.5744					2	2	0.580984	-0.718917	Serine/threonine-protein kinase WNK2	WNK2
486	18.4279	18.1768	16.7152	17.8305	18.4145	17.5607	17.365	17.501	17.8933	16.95	17.4877	17.2079	17.1555	18.3544	18.2935					2	2	0.791294	-0.719276	Heat shock factor-binding protein 1	HSBP1
3402	18.2295	16.6846	18.4918	18.2298	17.3006	16.8107	17.8072	17.7538	17.8772	17.0899	17.0154	17.642	17.8788	17.3109	18.7156					3	3	0.726442	-0.719313	ERO1-like protein alpha	ERO1L
3473	17.8876	17.881	17.9358	17.3059	17.15	18.0932	18.0479	17.9908	17.1423	17.5874	17.9375	17.9206	18.7031	17.612	19.2936					2	2	0.644079	-0.721093	Regulation of nuclear pre-mRNA domain-containing protein 1A	RPRD1A
845	17.1905	18.6366	18.2735	18.0807	16.7311	17.2823	18.207	17.6338	18.7252	17.1789	17.9028	17.6014	18.9966	18.395	17.4574					3	3	0.661207	-0.721961	Microtubule-associated protein tau	MAPT
39	17.719	17.3679	16.9436	17.6823	17.1534	17.3027	18.2011	17.2157	17.6974	17.6179	18.3061	17.2272	19.8446	17.2927	18.1799					5	1	0.372592	-0.721986	Nuclear envelope pore membrane protein POM 121C	POM121C
3877	16.6903	17.6895	17.7511	16.6721	17.7646	16.9649	16.9428	17.4352	18.267	18.0923	17.8163	16.5646	18.1909	18.0127	18.4425					5	5	0.67647	-0.72425	Serine/threonine-protein kinase WNK1	WNK1
2615	17.3731	17.4368	18.5222	17.8037	17.2095	17.9909	17.888	16.7435	18.1956	18.0149	17.4241	17.3651	18.8922	18.4993	17.5881					3	3	0.760767	-0.725169	Tetratricopeptide repeat protein 37	TTC37
2072	17.6483	16.8759	17.5695	16.9526	16.7732	17.9486	17.8368	17.8434	17.4916	17.1937	17.4713	18.2949	18.7237	17.8609	18.5648					4	4	0.795419	-0.729851	Periodic tryptophan protein 1 homolog	PWP1
594	22.8185	22.0777	23.1564	23.4315	22.8187	23.5608	23.7926	24.7015	24.4782	24.1158	23.7178	23.6492	24.3888	24.8583	24.4259					13	13	1.59841	-0.730065	Vesicle-associated membrane protein-associated protein B/C	VAPB
4327	17.6282	17.9978	18.0221	17.765	16.6104	17.9305	17.3386	16.3298	18.3875	18.6703	17.5449	18.3778	18.9463	18.8106	19.0285					3	3	0.999176	-0.730769	HMG domain-containing protein 4	HMGXB4
4560	17.2522	17.7003	17.8594	17.1214	17.0263	17.8689	19.4853	16.9785	17.4215	17.408	18.0683	17.1452	18.2651	18.2355	18.3191					3	3	1.24774	-0.732729	Calcium-binding protein 39	CAB39
4692	17.8535	19.1113	16.6163	17.1193	17.8098	18.4389	17.9315	18.2853	17.6723	16.6253	17.1285	16.661	17.8771	18.3601	16.3769					2	2	0.520497	-0.733099	Ubiquitin carboxyl-terminal hydrolase 3	USP3
2038	18.0132	18.9193	17.9585	17.1658	18.4404	17.7578	17.292	19.6368	16.8352	17.9683	16.787	18.1637	18.5527	18.9718	17.5954					2	2	0.547863	-0.733637	Zinc transporter ZIP6	SLC39A6
4	16.072	17.08	18.0936	17.4845	17.2875	16.8458	17.3304	16.4543	17.1179	16.3683	16.5798	17.9454	17.3767	17.793	17.9268					2	2	0.635108	-0.734333	WAS protein family homolog 6;Putative WAS protein family homolog 3;WAS protein family homolog 2;WAS protein family homolog 1;Putative WAS protein family homolog 4	WASH6P;WASH3P;WASH2P;WASH1;WASH4P
3257	17.4401	18.2082	17.2244	17.7433	18.5178	17.8993	16.9901	17.944	17.2031	18.5622	18.2333	17.7672	19.9221	17.2872	19.5638					9	9	0.358275	-0.736819	Ubiquitin carboxyl-terminal hydrolase 7	USP7
1721	27.1669	27.8503	27.4943	27.1047	27.4256	28.0039	26.9484	27.0495	26.521	27.1533	27.0841	17.3853	21.9785	27.9609	23.9003					5	5	0.0699959	-0.739008	60S ribosomal protein L23	RPL23
452	21.7983	20.6686	22.1417	21.3734	21.6948	21.0745	20.6123	21.5861	21.2081	17.5289	17.4911	20.6998	20.4349	17.6603	19.8484					10	8	0.211751	-0.741278	Ankyrin repeat domain-containing protein 17	ANKRD17
615	17.1306	18.3561	17.0352	16.4798	17.0491	17.9264	17.4555	18.0636	17.6775	17.292	17.6662	16.6092	18.1681	17.5727	18.0565					2	2	0.968911	-0.743312	Protein transport protein Sec24A	SEC24A
505	17.1009	16.7748	20.6269	21.1515	21.0092	21.1254	18.1196	17.6363	17.1082	17.1184	17.5811	21.0202	20.0676	18.1958	19.6867					6	6	0.212628	-0.743444	Nuclear pore complex protein Nup155	NUP155
686	18.0382	17.1884	17.9679	17.1861	22.1578	20.1824	17.3655	17.8306	17.1685	17.4335	16.3096	16.078	17.8398	17.0913	17.1209					3	3	0.69919	-0.743628	Cystatin-A;Cystatin-A, N-terminally processed	CSTA
1566	17.4245	17.786	18.3917	17.119	17.6732	17.3469	17.3551	18.6466	15.5586	18.3459	19.0764	17.797	19.2125	18.4736	19.7652					3	3	0.637197	-0.744003	Branched-chain-amino-acid aminotransferase, cytosolic	BCAT1
1902	21.2886	21.7829	22.5479	18.1365	21.7392	21.4192	22.7939	22.6182	22.7759	21.7382	22.6693	22.245	23.8166	20.5579	24.5196					7	7	0.234979	-0.747167	60S ribosomal protein L18	RPL18
1505	18.1874	17.8349	17.167	18.0829	17.1241	17.6162	16.5618	17.8578	17.1641	17.2194	16.339	17.2505	17.1489	17.7903	18.115					2	2	0.843113	-0.748456	Cyclin-H	CCNH
3251	17.2303	17.2647	16.1513	18.0426	17.8708	16.8088	17.1563	17.5635	17.3525	17.7956	19.2395	16.8443	19.4643	17.087	19.5808					2	2	0.282712	-0.750876	Rho guanine nucleotide exchange factor 2	ARHGEF2
2591	17.8733	18.2025	17.9982	17.2121	18.6835	17.511	17.9522	17.819	16.9702	17.2733	17.2639	17.9309	17.9853	20.5662	16.1918					5	5	0.230771	-0.758409	Coiled-coil and C2 domain-containing protein 1A	CC2D1A
1610	21.0786	17.8218	20.9433	21.0876	21.3592	21.8568	17.0923	18.761	17.9123	17.3025	17.4021	16.6717	17.0913	18.3179	18.2435					5	5	0.761832	-0.758783	Syntaxin-17	STX17
2478	16.3727	16.6663	17.2315	17.4677	17.1963	18.8061	16.9728	17.6562	17.7933	17.5625	16.4877	18.0878	17.5851	18.8163	18.013					2	2	0.568583	-0.758821	Vacuolar protein sorting-associated protein 13D	VPS13D
244	20.8294	18.2524	20.2234	20.7035	17.9702	17.58	17.3983	21.3084	18.5098	17.4514	17.0965	17.1956	17.7908	17.5794	18.6538					6	6	1.03421	-0.760187	Cyclin-G-associated kinase	GAK
1335	17.739	16.6034	17.7045	17.3733	18.4642	17.7368	18.2473	17.3183	18.751	18.2838	17.6846	16.9811	18.5129	17.7357	18.9841					2	2	0.658042	-0.761099	Translocon-associated protein subunit alpha	SSR1
3732	16.8303	17.0566	17.2356	17.8406	17.6638	18.4068	17.7168	19.7573	20.3832	20.4631	19.985	18.0562	20.4931	19.4846	20.8103					8	8	0.382297	-0.761196	Eukaryotic translation initiation factor 2A;Eukaryotic translation initiation factor 2A, N-terminally processed	EIF2A
4418	18.7001	17.6145	17.8085	17.3971	17.3863	17.8446	17.0287	18.2743	17.4453	17.8925	17.3225	18.068	20.0363	17.7496	17.7841					2	2	0.410233	-0.762319	Proteasome activator complex subunit 2	PSME2
4571	16.9273	17.4179	17.3349	17.2652	17.4399	17.9146	18.0204	18.3239	18.6669	17.684	16.8771	17.6302	16.8882	17.1127	20.4944					3	3	0.255346	-0.768032	Exosome complex component CSL4	EXOSC1
2942	17.6961	18.3372	17.0672	16.5811	17.589	17.343	18.4352	16.8566	17.2177	18.3001	18.2428	17.3011	19.6594	17.4445	19.0491					2	2	0.450386	-0.769661	Translation factor GUF1, mitochondrial	GUF1
4616	15.9335	17.9009	17.9697	18.6889	18.1924	18.0021	18.0925	16.3527	18.2195	17.5366	17.4942	17.3314	17.8119	19.1963	17.6685					3	2	0.718278	-0.77149	FERM, RhoGEF and pleckstrin domain-containing protein 1	FARP1
980	23.2366	23.0917	23.7806	23.5913	23.7282	24.1057	24.6651	23.8848	24.111	23.3166	23.6676	23.5693	24.3367	24.168	24.3666					8	8	2.50421	-0.772581	60S ribosomal protein L7	RPL7
154	18.7668	17.3241	18.2425	19.0679	16.9695	17.4684	18.0701	17.6671	18.0778	18.4525	17.0125	16.7144	16.7466	17.5747	20.1788					5	5	0.26519	-0.773554	Huntingtin-interacting protein 1	HIP1
1360	16.9664	16.7613	18.0073	18.791	17.0914	18.0337	18.4054	16.1101	17.4182	16.9422	17.8069	17.1361	16.255	19.2322	18.7241					3	2	0.334535	-0.775346	Dual specificity mitogen-activated protein kinase kinase 3	MAP2K3
2773	18.2883	17.2705	19.3058	18.8314	17.4415	16.5332	18.1892	18.3548	16.924	18.1893	17.3371	17.2772	18.7151	17.7364	18.6818					3	3	0.826283	-0.776513	Dipeptidyl peptidase 9	DPP9
1664	17.316	18.3749	16.4123	20.8725	22.469	16.9111	21.5114	21.1381	21.1418	17.6062	22.3557	21.79	20.7669	21.746	21.5732					4	4	0.195579	-0.778027	60S ribosomal protein L37a	RPL37A
1472	18.034	17.7768	17.1419	17.8728	16.9317	16.7703	17.7676	16.925	18.5138	16.837	16.7854	18.1982	17.4258	17.9386	18.8002					2	2	0.567183	-0.781365	Cyclin-dependent kinase 9	CDK9
3887	18.2533	17.6685	17.4989	17.224	17.8551	18.1737	17.6498	17.6032	17.4306	17.1817	17.1827	17.3117	17.8572	17.9441	18.2197					2	2	2.57635	-0.781639	EH domain-containing protein 1	EHD1
1770	17.6115	17.5792	15.9673	19.0083	18.1288	17.8966	21.0358	21.5594	21.6154	21.333	18.6936	21.1051	21.0152	21.596	20.8674					7	7	0.375787	-0.782296	Coxsackievirus and adenovirus receptor	CXADR
3008	17.0902	16.5765	18.1494	18.1014	16.7324	18.5112	17.6626	17.0475	18.3745	18.315	17.5764	17.83	19.2286	17.3631	19.4796					4	4	0.48555	-0.783338	Nitric oxide-associated protein 1	NOA1
1104	16.9073	17.679	18.2721	17.8147	17.4601	17.1704	18.0564	17.1316	18.0968	18.6934	18.4693	16.1475	18.1658	18.9891	18.5116					3	3	0.390604	-0.78543	MAP/microtubule affinity-regulating kinase 3	MARK3
451	22.6512	22.3046	22.7845	22.1917	22.0014	21.3069	21.5206	21.4334	22.162	21.7407	21.8979	18.7326	21.9689	21.6268	21.1343					12	12	0.302184	-0.786249	CCR4-NOT transcription complex subunit 3	CNOT3
2323	17.0563	17.697	16.6116	17.413	17.5723	18.016	18.0147	16.3357	18.7192	18.079	16.9487	18.669	19.5435	17.1799	19.3324					7	6	0.361035	-0.786341	MAP kinase-activated protein kinase 3	MAPKAPK3
2576	18.1717	18.1042	18.351	18.2597	17.5771	18.1286	18.2161	17.312	17.7048	17.7748	17.8219	18.4807	19.0858	17.7883	19.5703					2	2	0.611792	-0.788969	Armadillo repeat-containing protein 6	ARMC6
599	17.8284	18.4475	15.9502	18.0726	17.722	17.2464	16.4504	16.9105	16.604	16.3662	18.2781	16.9534	18.5951	17.8915	17.4889					3	3	0.536829	-0.7926	Peptidyl-prolyl cis-trans isomerase FKBP9;Putative FK506-binding protein 9-like protein	FKBP9;FKBP9P1
1357	17.1359	18.2238	18.1416	16.6765	17.5533	16.8356	17.2324	17.628	16.7216	17.483	17.6761	17.6654	18.2934	18.3834	18.5277					3	3	2.9905	-0.793313	Translation initiation factor IF-2, mitochondrial	MTIF2
2726	18.4986	17.1243	17.1557	18.528	18.314	17.0755	18.1179	18.2188	17.8459	17.4668	18.0012	16.8391	19.2462	17.6246	17.8173					2	2	0.577861	-0.793685	Coiled-coil domain-containing protein 186	CCDC186
26	16.3229	17.233	16.7985	17.2096	19.1309	17.2038	17.1052	17.8333	17.711	18.2276	17.768	17.6184	18.3408	18.5186	19.1363					5	5	1.2313	-0.793903	von Willebrand factor A domain-containing protein 8	VWA8
2392	17.336	18.1855	17.9244	18.4643	17.6747	18.4027	17.7874	16.9616	17.2406	16.9986	17.038	17.5525	17.9401	17.4954	18.5411					2	2	1.06371	-0.795837	Coiled-coil domain-containing protein 58	CCDC58
4088	21.5857	20.8802	21.5076	20.3701	20.1141	21.833	20.5739	20.4178	20.0203	20.2364	20.1634	20.851	20.8418	20.7963	22.0096					11	11	0.816633	-0.799009	Phenylalanine--tRNA ligase beta subunit	FARSB
326	18.1279	17.5487	18.1003	18.2063	16.6848	16.5768	16.8543	18.381	17.5717	17.428	17.9172	16.1487	17.6333	18.4279	17.8336					2	2	0.621797	-0.800275	52 kDa repressor of the inhibitor of the protein kinase	PRKRIR
3221	18.8719	17.4194	18.0957	17.3124	16.6817	18.6259	17.2192	16.6898	15.8704	17.1795	16.8319	19.3964	19.7946	16.3467	19.6752					5	5	0.226542	-0.802851	Proline-rich protein PRCC	PRCC
2835	17.2054	17.7697	17.694	15.994	16.7069	17.4594	15.872	17.6513	18.4664	16.8175	17.6731	17.0441	17.9932	18.4598	17.4922					2	2	0.994534	-0.803507	Putative protein SNX29P2;Sorting nexin-29	SNX29P2;SNX29
2405	16.9563	16.5436	17.5543	17.167	17.9814	17.3789	17.0941	17.4342	17.3649	16.7053	17.0722	17.1435	17.9125	17.2609	18.1612					2	2	1.25544	-0.804541	Protein TSSC1	TSSC1
1585	18.0527	17.9412	16.7091	18.3689	17.1013	18.116	16.6819	17.6332	17.0403	16.9545	17.4905	17.4694	17.7873	18.7943	17.7485					2	2	0.981449	-0.805235	RNA polymerase II elongation factor ELL	ELL
1407	16.9634	17.9616	17.0078	17.3694	17.1749	16.8357	18.1868	18.166	17.2471	17.9276	17.8262	17.1422	18.5326	18.544	18.2352					2	2	1.40759	-0.8053	Nuclear receptor subfamily 2 group C member 2	NR2C2
782	19.1579	17.3898	20.5621	18.2768	21.1526	20.9476	21.7955	22.1594	22.4183	21.8654	21.953	21.5488	22.8602	21.4166	23.5084					12	12	0.568411	-0.806011	4F2 cell-surface antigen heavy chain	SLC3A2
1970	17.0824	17.4207	19.035	17.7211	17.5427	17.8655	18.1892	16.7418	17.408	18.1882	18.124	17.762	18.891	18.0015	19.6048					3	3	0.771292	-0.807748	Heat shock protein 75 kDa, mitochondrial	TRAP1
917	17.0548	17.9029	17.2769	18.6507	17.639	16.5927	16.8218	17.3398	18.7347	16.7723	17.6594	17.5113	18.4942	17.8629	18.0103					3	2	1.13751	-0.80818	Myosin light chain 6B	MYL6B
2092	16.8149	17.3198	16.6069	16.7719	16.5323	16.95	17.6419	18.1331	17.2524	17.0214	17.7626	17.6155	17.9647	19.8627	17.0024					2	2	0.392936	-0.810112	Nuclear nucleic acid-binding protein C1D	C1D
2627	16.9017	17.8591	18.6789	17.3895	19.3229	17.1713	18.2069	16.7681	17.1255	16.8076	17.6564	17.4159	18.556	17.2492	18.5069					5	5	0.749726	-0.810745	ATPase family AAA domain-containing protein 2	ATAD2
773	18.3808	23.1728	17.0878	17.0238	17.8026	18.0242	23.6744	23.8303	23.8497	22.795	23.0737	22.4239	23.7468	23.6655	23.3133					11	11	1.61116	-0.810986	Heterogeneous nuclear ribonucleoproteins C1/C2	HNRNPC
3347	17.1299	16.769	17.4719	17.7762	16.7735	18.0443	16.1859	18.171	16.609	17.0585	16.7412	17.7333	17.8023	19.8052	16.3621					3	3	0.32002	-0.812167	NAD-dependent protein deacetylase sirtuin-1;SirtT1 75 kDa fragment	SIRT1
3687	21.3578	22.031	21.7495	21.2672	22.0112	21.6926	21.9871	21.9737	20.7473	21.5836	21.9373	21.9039	22.6262	22.7897	22.4459					12	12	2.24673	-0.812327	Guanine nucleotide-binding protein-like 3	GNL3
2330	17.7822	16.9613	18.1708	17.1722	16.0846	16.8942	16.9432	17.2523	17.8007	17.0767	18.3586	17.4405	17.7854	17.1797	20.3611					2	2	0.31969	-0.816828	Thiosulfate sulfurtransferase	TST
431	18.2757	17.6235	16.4035	19.6713	17.5836	16.2823	17.1067	18.0161	17.062	17.6501	17.2262	17.5546	18.4853	17.34	19.0564					5	5	0.717224	-0.816925	Bromodomain-containing protein 4	BRD4
487	17.0309	17.5049	16.9936	16.9979	18.3926	17.2355	18.0708	17.602	17.9393	16.6215	17.6076	17.078	18.855	15.6167	19.2895					5	5	0.275208	-0.818056	Enoyl-CoA delta isomerase 2, mitochondrial	ECI2
635	17.6212	16.7627	18.214	18.0583	17.7215	18.0702	17.0974	18.3258	18.3083	16.8433	17.5256	16.953	17.8477	18.092	17.8377					5	3	1.64332	-0.818546	Polypyrimidine tract-binding protein 3	PTBP3
2442	17.126	16.7986	17.5242	17.9198	17.7732	18.2354	17.126	17.3873	17.4684	18.2648	16.9032	16.6078	19.2435	17.3589	17.6311					4	4	0.453349	-0.819233	Cytospin-B	SPECC1
1160	16.6418	16.9649	19.0129	17.655	17.9783	17.8764	17.6544	17.9991	17.0519	18.1424	17.3136	17.0261	18.5595	17.9136	18.4675					2	2	0.98308	-0.819499	NK-tumor recognition protein;Putative peptidyl-prolyl cis-trans isomerase	NKTR
1684	16.8674	17.5456	17.327	17.8749	18.589	17.6883	18.0162	17.0989	16.9446	17.5515	17.9326	17.5432	18.5112	19.041	17.9409					2	1	1.12824	-0.821939	Serine/threonine-protein phosphatase PP1-alpha catalytic subunit	PPP1CA
2657	18.606	17.3932	16.7862	17.8321	17.5529	17.1389	17.7261	18.3974	19.0431	18.1105	17.8964	16.8615	18.3107	17.9023	19.1271					5	5	0.713572	-0.823926	Kynurenine--oxoglutarate transaminase 3	CCBL2
2265	17.3404	16.7726	15.0882	17.739	17.5205	18.1908	18.6011	17.5009	18.3137	18.2641	18.2057	17.2822	19.9736	16.2677	19.9876					2	2	0.256964	-0.825653	Translocating chain-associated membrane protein 1	TRAM1
3852	20.4765	17.6762	20.6956	21.5484	20.8271	21.6633	20.0269	19.5407	19.7277	17.3947	20.1675	19.5693	20.2157	18.7043	20.6887					5	5	0.328815	-0.82573	Rab3 GTPase-activating protein non-catalytic subunit	RAB3GAP2
2449	18.6171	18.4551	17.3314	17.6628	18.5324	17.3349	17.5463	17.9466	17.2066	18.1934	17.9669	16.0934	19.8503	17.2057	17.6762					2	2	0.32231	-0.826167	Cytochrome c oxidase protein 20 homolog	COX20
3613	17.0393	17.2005	17.5442	17.432	17.897	17.0053	16.9842	17.0565	18.015	17.6011	17.8692	18.4013	19.2831	18.2089	18.8583					2	2	0.990852	-0.826209	BUD13 homolog	BUD13
2136	16.7735	17.4302	17.3145	18.154	17.8683	17.1745	17.2265	17.0129	17.2847	16.7102	17.1211	18.8416	17.7538	20.456	16.9469					3	3	0.265444	-0.827937	Protein FRG1	FRG1
3999	18.6152	17.292	17.421	17.4195	17.1645	17.452	17.6904	18.5739	17.2961	17.0957	17.669	17.0165	17.6907	19.4594	17.1174					2	2	0.492044	-0.828787	Pre-mRNA-splicing factor SYF1	XAB2
2423	18.5258	18.1341	17.7042	17.6375	17.7984	17.1276	16.7704	17.4642	18.6809	17.1546	17.0147	17.4176	17.682	18.4529	17.9414					4	4	1.50288	-0.829795	N-acetyltransferase ESCO1	ESCO1
177	17.9299	18.2252	17.2109	17.7317	18.2504	17.02	17.7627	17.1522	17.4733	17.638	17.8544	18.3143	19.5755	17.3193	19.4077					2	2	0.480153	-0.831903	Myc box-dependent-interacting protein 1	BIN1
397	17.1187	17.171	18.0145	17.8795	18.0566	16.4627	17.8393	18.3001	17.9035	17.8768	17.1951	18.5968	19.2886	17.6123	19.2667					3	3	0.534548	-0.832952	Long-chain-fatty-acid--CoA ligase 4	ACSL4
2548	18.4762	17.5915	17.602	17.4518	18.7764	17.6042	17.5716	17.8482	18.1472	17.0091	17.5815	17.4411	18.0688	18.7551	17.7073					2	2	1.11228	-0.833155	Tetratricopeptide repeat protein 19, mitochondrial	TTC19
3380	16.7892	16.3982	17.7149	17.0526	17.68	17.2392	17.7254	17.537	18.0498	18.0472	16.9594	17.3733	18.038	18.0031	18.8415					2	2	0.930868	-0.834223	tRNA (adenine(58)-N(1))-methyltransferase catalytic subunit TRMT61A	TRMT61A
4027	17.9649	17.5488	16.8433	16.7999	16.5484	17.1589	16.9876	16.8893	18.0463	16.6979	17.2303	16.8785	17.2262	17.91	18.1753					2	2	1.21427	-0.834902	Lysophosphatidic acid phosphatase type 6	ACP6
303	18.3624	17.2015	17.4434	16.3437	18.8224	17.271	17.4916	18.2251	17.9046	18.1773	17.6378	17.0977	18.0796	17.4523	19.8944					2	2	0.4537	-0.837844	Cytochrome b5 type B	CYB5B
202	18.2448	16.5167	16.8258	17.8334	17.322	18.1983	17.2192	18.3446	17.9716	17.5713	18.1445	17.8711	16.887	22.3108	16.9043					5	5	0.175393	-0.838404	Acyl carrier protein, mitochondrial	NDUFAB1
2206	18.2142	17.127	16.291	18.0374	17.9431	17.9375	18.6768	17.8627	17.1925	17.7632	17.6139	17.3115	18.9684	17.008	19.2302					4	4	0.515999	-0.839287	Bromodomain-containing protein 3	BRD3
15	16.7576	18.181	16.4553	18.5978	17.6724	17.4566	16.453	17.808	17.8903	16.4268	17.5102	16.8206	17.9707	17.5034	17.8025					2	2	1.14507	-0.839674	Intraflagellar transport protein 56	TTC26
3581	17.7765	17.4489	17.6061	18.4291	17.5298	17.3831	17.7227	17.6219	17.7435	17.6081	17.4035	17.6995	18.9928	18.329	17.9119					3	3	1.2096	-0.840863	Probable rRNA-processing protein EBP2	EBNA1BP2
2497	17.2972	18.3599	18.6765	17.858	15.8859	17.6559	17.8463	17.4391	17.4504	17.4779	17.7165	17.2168	18.1304	17.8818	18.9229					5	5	1.14513	-0.841269	Threonylcarbamoyladenosine tRNA methylthiotransferase	CDKAL1
529	17.9538	16.8268	17.417	18.2684	17.3333	17.6813	17.9588	17.76	16.8644	16.8741	17.4922	18.4759	18.7015	18.0052	18.6603					5	5	0.74568	-0.841609	Flotillin-1	FLOT1
252	18.3604	17.2838	16.9994	18.2546	17.1936	18.6324	18.1612	16.856	17.234	18.1309	17.674	17.1373	18.617	18.0689	18.7832					4	4	1.10261	-0.842298	Plexin-B2	PLXNB2
1022	20.7206	20.6302	21.6102	17.564	18.6278	16.8309	22.5418	22.6355	22.6218	23.2912	23.0817	23.2624	24.6232	23.2218	24.3189					10	10	0.913894	-0.842849	Voltage-dependent anion-selective channel protein 1	VDAC1
2632	17.6258	17.0542	17.1096	17.7996	19.0785	16.8926	17.5006	16.81	16.6023	17.4975	17.6237	16.1381	17.141	18.5595	18.0901					2	2	0.596592	-0.843772	Rapamycin-insensitive companion of mTOR	RICTOR
2326	16.9292	18.0654	18.1428	17.1846	17.161	18.2406	17.8525	17.0447	17.6177	15.5359	18.1911	16.958	17.0703	18.3123	17.8344					3	3	0.424815	-0.844004	2,4-dienoyl-CoA reductase, mitochondrial	DECR1
1294	16.5184	18.0624	17.0953	16.7831	17.6943	18.2425	20.0031	20.4923	20.791	20.9209	21.0825	21.0466	22.6985	19.7681	23.118					13	13	0.329728	-0.844892	Trifunctional enzyme subunit alpha, mitochondrial;Long-chain enoyl-CoA hydratase;Long chain 3-hydroxyacyl-CoA dehydrogenase	HADHA
4001	17.6537	17.3938	17.3161	17.7956	17.8803	17.536	17.8985	17.5853	17.9154	18.505	16.6488	18.1858	19.5973	17.2272	19.0507					2	2	0.388229	-0.845219	Steroid receptor RNA activator 1	SRA1
3644	17.9398	18.1534	17.5101	17.9469	18.2948	16.3127	17.4159	17.2775	17.2452	16.237	17.4431	17.6697	17.6878	18.4057	17.7954					3	3	0.784544	-0.846343	COP9 signalosome complex subunit 4	COPS4
3686	18.0896	18.3106	19.5002	17.8839	16.6514	16.8007	17.2381	17.7072	17.6264	17.1434	18.2635	17.0777	21.1323	16.7548	17.1396					2	2	0.228654	-0.847356	Protein DPCD	DPCD
3160	19.7885	17.9097	20.4635	17.3508	17.4934	17.8329	17.6535	19.4814	18.5223	17.1464	16.7093	17.0678	18.7361	17.1526	17.582					4	4	0.79806	-0.849039	U4/U6 small nuclear ribonucleoprotein Prp31	PRPF31
4329	19.4596	17.4961	19.1348	16.8539	18.6481	18.4612	17.8484	18.2079	16.7278	18.1421	17.9073	16.8178	16.4744	18.9838	19.9603					4	4	0.311298	-0.850423	Neuronal-specific septin-3	2019-09-03
4444	17.064	16.828	15.6574	17.8194	17.1025	18.2116	17.6274	18.7328	18.7254	17.6995	17.3526	17.7123	18.5791	17.6145	19.1223					4	4	0.867019	-0.850498	NFU1 iron-sulfur cluster scaffold homolog, mitochondrial	NFU1
4341	17.3905	18.407	17.5729	17.7277	18.5021	18.1128	17.7483	18.3556	18.2096	16.6428	18.4653	17.542	17.9743	18.9764	18.2586					3	3	0.636057	-0.853072	Zinc finger transcription factor Trps1	TRPS1
1077	24.1119	22.438	22.9309	17.8703	22.0537	18.2992	21.7477	23.5621	22.9057	23.0035	21.0802	23.7413	23.6969	22.9907	23.7008					9	9	0.443484	-0.854472	40S ribosomal protein S12	RPS12
857	18.3486	17.7694	18.3264	17.9169	17.934	17.4072	18.0774	17.218	19.0632	17.8738	15.6535	16.9715	18.1754	17.2206	17.6688					3	3	0.538329	-0.855382	Lipoamide acyltransferase component of branched-chain alpha-keto acid dehydrogenase complex, mitochondrial	DBT
3893	17.9738	17.0761	17.372	18.5824	18.0563	19.0162	16.4123	17.0787	17.2517	15.9203	17.2026	17.9189	18.9309	16.698	17.9811					2	2	0.418149	-0.856047	Histone-lysine N-methyltransferase SUV39H2	SUV39H2
3159	17.7044	17.1634	17.0316	16.5036	17.2663	18.3519	16.1653	17.1926	18.4998	16.7505	17.7098	16.9441	18.8946	18.4989	16.5814					2	2	0.482458	-0.856883	PH-interacting protein	PHIP
2421	17.3646	17.5236	18.0222	17.8644	17.7535	18.409	18.3926	16.6212	18.3435	17.9479	18.2214	17.5752	19.3395	17.7133	19.2649					6	6	0.695141	-0.857761	DnaJ homolog subfamily C member 21	DNAJC21
3161	17.7762	17.3837	20.395	20.6541	19.012	17.8348	18.0888	17.6093	17.93	17.8557	16.6908	16.392	18.9097	17.3341	17.272					4	4	0.544341	-0.859095	Negative elongation factor B	NELFB
1170	17.9577	17.8457	17.7107	17.1242	17.4061	17.8656	17.0479	17.1868	17.0493	17.7959	18.2627	18.0373	19.614	17.7979	19.2615					6	6	0.682826	-0.859175	DNA-directed RNA polymerase II subunit RPB2	POLR2B
952	21.851	21.7043	22.133	21.5283	21.6392	22.1836	23.3851	23.3645	23.5248	23.3391	23.4594	23.3403	24.6501	23.6469	24.421					13	13	1.31528	-0.859755	Sarcoplasmic/endoplasmic reticulum calcium ATPase 2	ATP2A2
4565	16.8969	17.4848	17.4781	16.2747	17.2076	16.9124	17.8982	17.6738	16.8602	17.6407	17.8231	18.5512	18.2206	18.1418	20.2342					3	3	0.510076	-0.860537	28S ribosomal protein S2, mitochondrial	MRPS2
2628	17.3846	17.4193	16.1613	17.1851	17.3415	18.2562	16.9265	17.453	17.7285	17.336	16.0993	17.44	17.4691	17.8712	18.1173					3	3	0.850331	-0.860771	Protein TMED8	TMED8
3933	17.7147	16.9914	17.2363	16.6044	17.679	17.322	17.5537	17.6576	17.09	17.3174	17.612	18.4314	19.7675	16.9407	19.2362					3	3	0.390973	-0.861233	Probable ATP-dependent RNA helicase DDX31	DDX31
2305	17.0047	16.7018	17.8639	17.3135	18.2623	17.0783	17.2356	17.4484	17.2929	16.8226	17.28	16.6702	17.8238	16.9594	18.575					3	2	0.793696	-0.861802	Serine/threonine-protein kinase N2	PKN2
1389	22.7569	18.3491	22.813	22.4434	22.0666	22.2626	22.4743	22.8156	22.7187	23.045	21.8926	22.6666	23.5916	23.8716	22.7263					16	16	0.825906	-0.861814	Coatomer subunit delta	ARCN1
3550	16.9708	17.8414	17.3719	18.003	17.802	16.0879	17.9947	16.109	16.5979	17.8938	16.7097	18.4124	18.2279	18.4166	18.9573					2	2	0.717486	-0.861987	M-phase phosphoprotein 6	MPHOSPH6
2819	18.262	16.9223	16.7499	17.4229	17.2171	17.6536	16.9425	16.695	17.1871	17.4119	16.4872	18.0391	18.3755	17.892	18.2599					2	2	0.846045	-0.863113	Ankyrin repeat and LEM domain-containing protein 2	ANKLE2
3600	17.9342	17.9762	18.3732	18.4724	17.1193	18.2532	17.0926	17.1001	17.5854	18.0025	16.1026	17.5916	16.4353	17.579	20.2721					4	4	0.271138	-0.863213	Uncharacterized protein C19orf43	C19orf43
3137	18.3219	17.1883	16.9778	17.589	18.3679	18.7723	18.0011	17.4913	16.8366	17.6895	16.8476	16.8156	17.726	18.4216	17.8022					3	3	1.12756	-0.865732	Charged multivesicular body protein 7	CHMP7
3672	18.4384	16.6321	17.4162	16.1503	17.7629	17.7054	17.4158	16.8542	18.3935	16.331	17.6042	17.7217	17.5795	17.3641	19.3196					2	2	0.497294	-0.868746	Telomerase Cajal body protein 1	WRAP53
4219	16.7391	17.0606	16.0938	17.3674	16.7356	17.2481	18.2972	17.1347	18.1848	19.1876	17.956	15.8153	19.1852	17.4005	18.9839					3	3	0.313248	-0.870234	Ubiquinone biosynthesis O-methyltransferase, mitochondrial	COQ3
290	18.1195	17.2742	17.3379	18.4755	17.2917	17.3056	17.5497	17.2001	17.7993	18.1066	17.392	18.07	19.3112	17.8289	19.0445					5	5	0.78588	-0.872011	DNA-directed RNA polymerase I subunit RPA34	CD3EAP
3062	16.7391	17.9469	16.7631	16.4345	18.5547	17.8958	17.4809	15.986	16.9563	17.0981	17.7184	16.838	18.037	16.9724	19.2697					2	2	0.541715	-0.874865	Multiple coagulation factor deficiency protein 2	MCFD2
970	17.8029	18.6222	16.5121	16.3765	17.5709	17.7436	17.8797	17.6518	17.7906	18.108	17.4886	16.9437	18.0629	19.3225	17.7806					2	2	0.684954	-0.875212	Neuromodulin	GAP43
1141	16.9193	17.2597	17.6465	18.0623	16.7886	16.8663	17.8995	17.5636	16.7836	18.096	17.1319	15.86	16.821	17.5241	19.3726					3	3	0.366709	-0.876592	Protein PML	PML
3384	17.4473	18.4779	18.0479	17.5793	15.9754	16.7528	17.9349	18.0494	18.48	18.5281	17.1479	17.8784	18.2374	18.6997	19.2495					4	4	0.822035	-0.877426	Cilia- and flagella-associated protein 36	CFAP36
1780	18.0749	16.9476	18.143	17.8248	17.132	18.0476	18.2818	17.807	17.3437	17.323	17.1532	18.1992	19.4963	16.5756	19.2385					3	2	0.372312	-0.878371	Phosphatidylinositol 5-phosphate 4-kinase type-2 beta	PIP4K2B
3707	17.7177	18.0167	17.8395	18.1827	17.7854	18.5105	17.402	18.1477	19.117	17.6769	16.278	16.9264	18.1304	17.9753	17.4133					2	2	0.892729	-0.879242	Poly(A) polymerase gamma	PAPOLG
990	17.7585	17.1053	17.4315	17.5396	17.166	17.3378	17.7313	17.5306	17.6182	17.1895	17.5872	18.3531	18.8168	17.2712	19.6804					8	8	0.489143	-0.879484	1-phosphatidylinositol 4,5-bisphosphate phosphodiesterase gamma-1	PLCG1
3068	16.6236	17.7515	17.2522	17.8226	17.5418	18.391	17.2279	18.114	17.9429	17.9547	17.2151	18.0707	18.2365	17.9459	19.7018					3	3	0.658567	-0.881222	WD repeat-containing protein 48	WDR48
3437	18.0415	17.9142	18.7972	16.6408	17.2048	16.9052	17.424	17.0511	16.4407	17.358	18.2544	17.1989	17.5552	19.8312	18.0723					5	5	0.505976	-0.882487	Ubiquitin carboxyl-terminal hydrolase 47	USP47
2939	18.229	17.4577	16.8742	17.155	16.9081	17.8501	17.3058	17.0526	16.7076	18.3562	16.8541	17.5704	18.0523	18.296	19.0871					2	2	0.761552	-0.884925	MAGUK p55 subfamily member 5	MPP5
547	18.0123	16.7333	17.5492	17.3392	17.944	17.4795	18.0062	17.9698	17.706	17.3181	17.0714	16.8641	19.5726	17.9157	16.429					2	2	0.411239	-0.887845	Importin-13	IPO13
1655	16.9481	16.656	18.1597	17.1871	16.9514	17.7863	20.3657	20.5703	20.7153	18.5213	17.2266	17.1618	19.5476	16.776	19.2504					3	3	0.379118	-0.8881	Ras-related protein Rap-2b;Ras-related protein Rap-2c;Ras-related protein Rap-2a	RAP2B;RAP2C;RAP2A
775	17.8673	18.4691	17.8175	16.5319	17.1813	17.1784	18.1327	17.8123	16.8959	17.3448	18.4609	18.4699	19.39	18.3274	19.2291					2	2	0.827183	-0.890314	Tyrosine-protein kinase Yes	YES1
1850	19.5029	17.6686	18.2217	16.5821	18.293	17.3522	16.852	17.9149	17.1632	18.2524	16.1248	16.783	17.0823	18.0301	18.7224					3	3	0.493078	-0.891537	A-kinase anchor protein 17A	AKAP17A
282	17.6822	17.5107	17.2598	17.3776	17.1385	18.2797	18.2543	17.8128	17.7087	17.8782	17.6503	16.5209	16.9344	20.0391	17.7592					2	2	0.366949	-0.894457	Phosphatidylinositol 3,4,5-trisphosphate 5-phosphatase 2	INPPL1
4712	17.6223	17.6801	17.3127	17.8819	17.2417	16.9558	17.2956	18.2726	16.4478	17.3962	18.252	16.0335	18.4194	18.5831	17.3626					4	4	0.523846	-0.894462	Influenza virus NS1A-binding protein	IVNS1ABP
118	17.4489	18.3295	17.4965	16.9992	16.4632	17.5851	17.1156	17.5756	17.4023	17.651	16.5551	17.4241	18.4744	17.0304	18.8167					4	4	0.630139	-0.897102	TBC1 domain family member 24	TBC1D24
3752	15.984	17.1573	17.0338	18.7305	17.3785	17.7811	16.3814	18.2235	18.2514	19.3128	17.467	17.5384	18.3719	20.3298	18.3084					4	4	0.427415	-0.897336	Kinetochore protein Nuf2	NUF2
3508	17.2746	17.3331	17.7163	16.7345	17.6695	15.9401	17.9181	17.8677	16.6598	17.5426	17.4144	18.0567	19.3746	17.2182	19.1171					8	8	0.563885	-0.8987	Formin-binding protein 1	FNBP1
4193	17.8421	16.5306	17.5988	17.8125	18.4841	17.4795	16.9602	18.2865	17.7675	17.6142	17.8494	17.7782	19.013	18.0067	18.9206					2	2	1.28365	-0.899484	Dipeptidyl peptidase 3	DPP3
4613	17.428	17.8373	18.3464	17.5659	18.4174	16.9907	18.8749	18.0751	16.4581	16.8618	17.349	16.987	17.5003	19.2985	17.0991					2	2	0.579734	-0.900021	Zinc finger protein 451	ZNF451
2406	17.2686	17.7342	17.5101	17.5694	16.6223	18.0748	16.6322	18.5524	17.005	16.9112	17.1085	17.8662	17.6543	18.3784	18.5599					2	2	1.05575	-0.902251	Borealin	CDCA8
4417	19.0447	17.9142	18.1951	18.0403	16.7775	16.8812	16.9306	17.148	17.8387	17.3105	17.1993	16.6097	16.7123	18.7322	18.3852					4	4	0.614159	-0.903414	Zinc finger protein 346	ZNF346
2448	16.665	16.7721	17.7383	17.7052	16.4076	16.8713	16.2305	18.5047	17.8861	16.4091	16.2962	17.7745	18.1128	17.1083	17.9846					3	3	0.729643	-0.908654	Tetratricopeptide repeat protein 38	TTC38
1629	23.477	22.6971	23.4913	22.6907	23.4684	24.4224	25.1728	26.0493	25.9648	25.5178	25.2968	25.6827	26.7335	26.2486	26.2434					17	1	2.00212	-0.909378	Actin, cytoplasmic 1;Actin, cytoplasmic 1, N-terminally processed	ACTB
739	17.7896	17.4773	17.3199	16.7675	16.9159	17.6804	18.3018	17.1342	17.1373	16.2907	16.5695	18.314	19.0926	17.7235	17.0909					2	2	0.453259	-0.910915	Retinoblastoma-associated protein	RB1
1837	18.6083	17.7569	16.243	17.3971	16.0615	18.2288	17.7996	18.6966	18.6207	18.0381	18.1598	17.5781	19.1208	18.1819	19.2211					3	3	1.14752	-0.915959	Forkhead box protein K2	FOXK2
1132	18.1333	17.8785	18.9358	17.2604	17.5599	17.0988	17.3328	17.3267	18.1396	17.5323	17.8008	17.5837	18.5597	18.1984	18.9101					4	4	1.84365	-0.917135	Tripeptidyl-peptidase 2	TPP2
3561	17.9742	18.5266	17.4369	16.9095	18.016	17.6549	17.2866	17.6957	17.852	17.8066	17.2384	17.9305	18.7929	19.2348	17.6995					2	2	0.84567	-0.917196	Cell division cycle-associated protein 3	CDCA3
3569	17.1536	21.2112	18.0307	17.5534	17.7947	17.3151	21.2621	21.3024	19.8564	20.9987	20.7587	20.4025	22.8042	18.9043	23.205					6	6	0.265151	-0.917885	Heterogeneous nuclear ribonucleoprotein A/B	HNRNPAB
4618	17.675	18.2905	17.457	18.3044	18.4398	17.8563	18.2908	17.3839	18.6112	16.3796	18.0418	17.3605	19.8424	17.7951	16.9027					3	3	0.38962	-0.919454	Unconventional myosin-Va	MYO5A
3544	16.521	17.0506	17.5857	16.9353	17.3868	17.495	17.9733	18.0761	17.8904	17.7048	16.9745	18.6818	16.8671	20.6695	18.5839					2	2	0.311599	-0.919804	Eyes absent homolog 3	EYA3
142	17.6186	18.501	16.8058	17.3071	18.4827	17.1302	16.4773	17.8274	18.8435	18.1809	17.1399	16.8941	16.5153	21.408	17.0511					2	2	0.224851	-0.919851	NADH dehydrogenase [ubiquinone] iron-sulfur protein 8, mitochondrial	NDUFS8
697	17.1027	18.0332	18.0631	17.8116	18.3034	16.5827	17.8512	17.8134	17.3635	17.7027	17.8148	17.6454	20.1401	16.1193	19.6641					3	3	0.293587	-0.920182	ATP synthase protein 8	MT-ATP8
2454	17.7569	17.3242	16.9308	17.6991	17.4231	18.5529	15.9185	17.5799	17.579	17.5716	16.7383	16.5906	17.1242	17.7453	18.7958					2	2	0.733897	-0.921624	Low density lipoprotein receptor adapter protein 1	LDLRAP1
2090	16.6124	17.235	17.2668	16.4416	17.7716	17.308	18.3702	17.5093	16.4674	17.6963	17.2181	17.3486	17.7662	19.1227	18.1427					3	3	1.01002	-0.92283	General transcription factor IIH subunit 2-like protein;General transcription factor IIH subunit 2	GTF2H2C;GTF2H2
1388	18.6773	16.9232	16.8335	16.9422	17.0923	16.888	17.7794	17.1681	17.0299	17.4398	18.3258	16.5838	18.5979	18.1413	18.3805					2	2	0.822941	-0.923485	Transcription factor SOX-9	SOX9
2284	17.6396	17.3982	17.8749	17.3099	17.2416	18.2163	16.7273	17.244	17.2082	17.6972	18.1482	17.2239	17.5437	19.4884	18.8098					2	2	0.665899	-0.924205	Zinc finger protein with KRAB and SCAN domains 8	ZKSCAN8
4657	18.6162	16.7294	17.0938	17.5444	18.6713	18.2405	18.9824	17.6588	16.5596	17.82	17.3488	16.7424	17.5727	18.3435	18.7686					2	2	0.921258	-0.924556	Ubiquitin carboxyl-terminal hydrolase 16	USP16
3635	16.6968	17.8366	17.5458	17.7921	17.1491	17.9631	17.5047	18.61	17.4176	17.379	16.8441	17.6432	17.2456	17.8558	19.5398					2	2	0.566749	-0.92494	Gamma-tubulin complex component 2	TUBGCP2
4009	16.5841	17.884	17.1342	17.6412	17.7392	16.8776	18.4889	18.1594	17.106	17.8483	17.2824	17.6933	20.8404	17.6284	17.1319					2	2	0.323558	-0.925584	Adipocyte plasma membrane-associated protein	APMAP
2140	21.6856	22.0887	22.2624	21.7446	21.1184	22.0298	20.1415	20.6004	19.8566	21.3022	20.7448	21.5443	21.8732	21.8663	22.6303					5	5	1.25343	-0.926196	RNA-binding protein 39	RBM39
3299	17.3318	17.0558	17.6925	16.6893	17.6707	17.4213	17.3907	18.4069	18.1355	16.8714	15.6736	18.3723	17.7685	17.6958	18.2353					2	2	0.508405	-0.927471	UPF0693 protein C10orf32	C10orf32;C10orf32-ASMT
1041	18.0206	17.4127	17.504	17.6013	19.4445	17.9828	18.1228	17.6736	18.1241	17.6451	18.2846	18.0393	19.9764	16.5815	20.1974					6	6	0.321505	-0.928747	Ferrochelatase, mitochondrial	FECH
609	16.7713	17.7251	18.8038	19.0963	17.428	17.412	16.6611	17.1266	18.3398	17.2494	17.5505	16.5654	17.6087	17.8278	18.7294					4	4	0.971769	-0.933537	Zinc finger FYVE domain-containing protein 9	ZFYVE9
1449	16.2525	17.3655	17.6561	17.6032	17.7752	16.8375	17.9183	17.5987	18.5269	17.0567	18.5824	17.6686	18.4735	16.8335	20.8044					2	2	0.308795	-0.934576	NADH dehydrogenase [ubiquinone] flavoprotein 1, mitochondrial	NDUFV1
1259	17.3162	17.8929	17.4484	17.2319	18.0839	17.159	18.8709	17.4594	16.699	17.8281	17.7128	16.7002	18.6376	17.2065	19.2137					2	2	0.604398	-0.938853	Phospholipid hydroperoxide glutathione peroxidase, mitochondrial	GPX4
1678	24.5656	17.5109	25.1039	23.3953	23.6487	23.4701	22.7451	24.098	23.5532	23.8174	22.7231	24.5847	25.3117	23.3288	25.3025					15	15	0.478396	-0.939254	Heterogeneous nuclear ribonucleoprotein K	HNRNPK
3883	17.7563	17.6536	18.4724	17.6082	16.4363	18.5635	18.7964	17.6617	16.9891	17.6524	17.3908	17.3774	18.2131	19.1128	17.9188					3	3	1.19557	-0.941395	Band 4.1-like protein 1	EPB41L1
4668	17.7355	18.2634	17.3859	17.7732	18.6018	18.585	18.7069	17.8624	17.0167	17.6456	17.5483	18.3634	19.3695	18.1098	18.9092					6	5	0.985637	-0.943722	Leucine-rich repeat flightless-interacting protein 2	LRRFIP2
1742	17.6638	16.585	17.8079	16.6903	17.8093	18.4899	18.3714	16.9805	18.5114	18.2558	16.6189	16.9325	18.0343	16.5219	20.0852					3	2	0.340306	-0.944704	Ras-related C3 botulinum toxin substrate 1;Ras-related C3 botulinum toxin substrate 3;Ras-related C3 botulinum toxin substrate 2	RAC1;RAC3;RAC2
3552	16.662	18.3307	17.6754	16.9735	17.2661	16.7758	17.0059	18.2611	17.6513	17.3336	17.1648	18.3923	19.5037	18.5133	17.7092					2	2	0.66343	-0.945177	Nuclear pore complex protein Nup88	NUP88
4593	17.6384	17.3747	18.6288	17.979	17.9292	17.9436	18.7693	17.8792	17.7539	17.3102	17.2414	17.6562	18.295	17.931	18.8231					2	2	1.51436	-0.947127	Zinc finger protein 330	ZNF330
2049	17.7284	17.6549	17.362	17.2842	17.643	17.4004	18.7189	18.9986	18.1212	17.4417	17.1932	18.6176	17.7089	20.1996	18.1866					2	2	0.465367	-0.947547	GRB2-associated-binding protein 1	GAB1
2555	18.1236	18.3871	17.4778	17.4426	16.8319	17.4034	16.4473	18.6096	17.8866	17.6023	16.8076	17.1135	19.1732	17.9889	17.204					3	3	0.699808	-0.947557	OTU domain-containing protein 7B	OTUD7B
1475	17.9874	17.42	17.7318	18.3786	15.9455	18.8342	21.9598	21.5425	21.4874	17.3745	21.2942	18.3798	21.0457	17.0756	21.7703					6	6	0.194091	-0.947727	60S ribosomal protein L14	RPL14
4494	22.5587	22.8588	22.5155	22.7097	22.58	21.879	21.5109	21.5208	22.5893	22.0353	22.4502	22.3239	23.2853	23.2025	23.1741					22	22	2.76624	-0.950866	Structural maintenance of chromosomes protein 3	SMC3
682	18.2179	17.4289	18.137	17.0311	18.1024	17.7626	17.9347	18.0068	17.1391	17.5771	17.7385	19.2928	20.3827	16.4758	20.6034					5	5	0.261938	-0.951188	Adenylate kinase isoenzyme 1	AK1
318	23.0783	21.6687	23.7713	23.1731	22.5439	23.253	22.0698	22.8872	21.861	22.2091	17.5478	21.5378	21.9181	20.2196	22.0146					6	3	0.23947	-0.952567	RNA-binding protein Musashi homolog 1	MSI1
4075	16.9553	17.155	18.2877	17.6699	17.5592	16.6239	16.9894	16.8297	16.4642	15.9552	18.1288	16.7048	18.3043	17.3691	17.9763					2	2	0.617524	-0.95367	COX assembly mitochondrial protein 2 homolog	CMC2
518	16.0621	16.0767	16.9752	17.8907	17.897	17.666	16.9739	18.2963	17.0717	17.1199	19.0414	17.7283	18.7828	19.3157	18.6531					2	2	0.725121	-0.953976	Isocitrate dehydrogenase [NADP] cytoplasmic	IDH1
1184	17.6278	18.629	17.8916	17.273	16.9983	17.5899	17.5416	17.0581	17.9383	16.4554	17.7696	17.9873	19.4331	16.4249	19.2204					3	3	0.369867	-0.955343	3-hydroxyisobutyrate dehydrogenase, mitochondrial	HIBADH
12	18.273	17.2789	16.94	17.1951	17.4719	16.3283	16.6847	19.3525	18.7218	18.3131	17.1114	16.9692	18.5563	18.0981	18.6066					2	2	0.982644	-0.955792	Helicase SRCAP	SRCAP
3902	18.5631	17.1756	17.8923	16.0034	16.7677	17.2218	16.7631	18.81	17.752	17.0358	16.4682	17.8963	18.4372	17.1374	18.6968					2	2	0.683865	-0.95704	Nucleolar protein 6	NOL6
510	17.0317	17.0713	16.6054	17.8068	16.9557	18.6724	17.9338	15.5398	18.3773	16.8128	17.5984	17.9475	18.9433	17.5994	18.6925					2	2	0.836474	-0.958846	Paralemmin-1	PALM
2298	16.4294	18.4896	16.9633	18.2203	17.7883	17.8482	16.7413	18.8588	17.4237	17.2968	17.9735	17.7829	17.8499	18.092	19.9891					4	4	0.609676	-0.959234	Electron transfer flavoprotein-ubiquinone oxidoreductase, mitochondrial	ETFDH
1917	18.0947	18.0065	18.0645	18.7767	17.275	16.339	17.2515	17.6057	17.3815	17.3251	16.9574	18.9347	18.9445	17.3609	19.7919					10	10	0.440027	-0.960009	Golgin subfamily A member 3	GOLGA3
502	18.2216	18.6803	17.6569	17.9948	16.5022	16.4101	16.8288	17.1394	17.7074	18.5417	17.4266	16.5893	19.412	16.9363	19.0902					5	5	0.4268	-0.960304	Surfeit locus protein 6	SURF6
573	16.9769	17.3424	17.8031	18.2922	18.2946	16.8267	18.6743	16.8597	18.1432	16.7849	17.6263	17.9081	19.173	17.0678	18.9624					5	5	0.5703	-0.961315	E3 ubiquitin-protein ligase UBR5	UBR5
2814	17.5222	17.1881	17.98	17.3627	17.1716	17.3018	16.777	18.5613	17.5027	17.2488	17.3654	17.513	18.7481	17.5741	18.6897					2	2	1.16072	-0.961566	Histone-arginine methyltransferase CARM1	CARM1
4346	18	18.4623	18.224	17.3543	17.4428	18.7935	16.7462	18.1037	18.4871	18.0561	18.0948	17.688	19.3314	18.0646	19.3454					3	3	1.02309	-0.967537	B-cell receptor-associated protein 29	BCAP29
1275	20.7113	17.1725	17.7807	24.7705	23.0236	23.3274	16.5104	17.4379	17.8642	17.8098	17.5174	17.7273	17.5391	17.504	20.9225					4	4	0.355045	-0.970357	40S ribosomal protein S19	RPS19
3419	17.6547	18.0234	17.3838	17.1825	17.17	17.4376	17.4976	18.1981	17.9715	17.8308	17.7988	17.8624	19.9085	16.5872	19.908					2	2	0.366363	-0.970597	Up-regulated during skeletal muscle growth protein 5	USMG5
778	17.2321	18.9892	17.2516	18.1545	18.398	17.9072	16.4889	17.431	18.6725	16.7355	17.746	17.3335	19.3502	16.6264	18.752					2	2	0.481206	-0.971184	Fumarate hydratase, mitochondrial	FH
1563	17.5883	17.3066	18.5967	17.5591	17.1795	17.898	17.3001	17.8562	17.8213	17.6609	18.3145	17.0987	18.9406	17.9156	19.139					2	2	0.877224	-0.973706	5-AMP-activated protein kinase subunit gamma-1	PRKAG1
2459	16.6146	18.4117	17.336	17.8645	17.1881	18.5526	17.4859	18.3209	17.7381	18.1207	17.2189	16.9841	17.4017	18.359	19.4858					2	2	0.631716	-0.974258	Zinc finger CCCH domain-containing protein 13	ZC3H13
1773	16.6779	17.3922	18.0103	18.9143	16.6108	16.8034	18.4555	17.7952	17.526	17.7284	16.4943	18.2274	19.2335	16.8939	19.2472					3	3	0.447697	-0.974818	Immunoglobulin-binding protein 1	IGBP1
307	18.2067	15.7636	17.5461	16.8734	18.0141	17.3278	17.4852	18.0545	18.0157	17.559	18.0543	18.239	19.6236	17.2565	19.8973					4	4	0.49278	-0.97504	Cytoplasmic dynein 1 light intermediate chain 2	DYNC1LI2
44	17.4387	17.859	16.1497	17.2283	16.5236	16.882	18.3271	16.7984	18.1965	16.9545	17.7855	17.3765	18.2621	18.1206	18.6599					2	2	1.55338	-0.975379	MIF4G domain-containing protein	MIF4GD
2877	17.9961	18.5051	17.0242	17.8152	18.3536	17.2633	17.8747	18.3194	18.2262	17.2034	17.4566	18.3833	17.6141	17.1488	21.2103					3	3	0.297379	-0.976657	39S ribosomal protein L41, mitochondrial	MRPL41
3688	17.4221	17.5168	17.4317	18.478	17.3299	17.9438	17.884	16.7931	17.8735	17.6112	16.965	17.9512	18.3309	18.9176	18.2168					3	3	1.27049	-0.979347	Serine/threonine-protein kinase RIO2	RIOK2
2941	17.3445	17.2898	17.578	17.6135	17.2717	16.7686	17.7077	18.1351	17.3194	17.5566	16.2616	17.4964	17.5707	18.0768	18.6203					2	2	0.882617	-0.984388	Formin-binding protein 4	FNBP4
503	18.48	18.4768	17.6733	16.4636	17.5121	16.5337	16.7628	17.7772	17.7587	17.7707	18.0587	17.351	18.7191	19.7597	17.6565					2	2	0.700723	-0.98497	Protein phosphatase 1B	PPM1B
3760	18.9192	18.0496	17.9659	17.1034	17.7864	17.4268	16.3829	17.2817	17.935	16.9197	17.2654	18.208	18.5122	18.0639	18.7766					4	4	1.05946	-0.986539	WD repeat-containing protein 11	WDR11
1144	17.5395	16.8555	17.0631	16.5022	16.6376	16.4357	17.1468	16.7483	17.6372	18.0639	17.838	17.2496	19.0764	17.5919	19.4476					3	3	0.734348	-0.988115	Guanine nucleotide-binding protein subunit alpha-11	GNA11
2084	17.8241	18.2686	18.2097	17.0794	17.1881	18.6773	17.8661	17.953	18.3651	17.4778	17.4366	17.1994	19.0141	16.6874	19.3769					5	5	0.511233	-0.98819	CD166 antigen	ALCAM
3167	23.2358	16.7435	24.0646	20.9774	17.7995	21.6468	22.5824	23.661	23.4803	17.8336	23.1231	22.2309	22.2659	21.4942	22.3947					8	8	0.234242	-0.989089	Paraspeckle component 1	PSPC1
4432	17.6823	16.6319	17.9771	16.712	17.0941	18.5119	19.1594	17.5483	17.9786	18.1093	18.7442	17.6231	18.8096	19.7422	18.9117					6	6	1.06633	-0.995633	YEATS domain-containing protein 2	YEATS2
1448	16.9127	18.3677	17.3761	18.117	17.4797	18.6668	18.1041	17.4783	18.384	17.3227	18.1029	17.2352	17.5695	19.2055	18.8729					2	2	0.807513	-0.995701	Tuberin	TSC2
2792	17.5695	18.671	17.9865	17.8434	18.0672	17.5362	16.8264	18.1919	17.635	17.9502	18.3437	17.3451	19.1402	18.7543	18.738					8	8	1.45375	-0.997837	Leucine zipper protein 1	LUZP1
111	20.1141	17.2021	19.4673	17.7191	18.8688	18.3983	20.6648	20.1912	20.7702	20.8896	21.2042	17.4185	20.6669	20.9972	20.8448					10	8	0.339389	-0.998887	cTAGE family member 5;cTAGE family member 2	CTAGE5;CTAGE1
3296	16.1396	18.5515	17.062	17.7013	17.96	17.193	19.0596	17.4236	18.365	17.585	16.8483	16.1798	18.3523	17.0284	18.233					3	3	0.787614	-1.0002	Tetratricopeptide repeat protein 28	TTC28
2959	17.4311	17.6185	17.608	18.1707	18.135	16.5078	17.4583	17.7978	17.1643	17.4271	17.7412	17.8395	18.8617	18.8556	18.2923					5	5	1.94092	-1.00061	Zinc finger CCCH domain-containing protein 8	ZC3H8
685	17.6366	17.321	17.4511	17.1759	17.7988	18.8657	17.0578	16.6003	18.3345	17.1336	18.6025	18.1271	20.3301	16.359	20.1802					5	5	0.296753	-1.00206	Argininosuccinate synthase	ASS1
4367	18.3954	16.4119	17.5815	16.929	18.3963	19.1171	17.5919	17.5297	16.9715	17.978	18.0602	17.5636	19.0362	19.8233	17.749					3	3	0.736611	-1.00223	FK506-binding protein-like	FKBPL
4095	19.3228	18.5916	18.3002	17.4054	20.0474	19.7836	21.4539	21.316	22.1286	21.5667	21.5483	21.3913	22.4506	23.378	21.6848					4	4	0.952257	-1.00238	Phosphatidylinositide phosphatase SAC1	SACM1L
4159	18.208	17.2979	16.4612	17.4465	18.7388	17.2003	18.2564	16.9999	17.7016	18.0887	17.5772	16.2105	17.6863	20.8165	16.3913					4	4	0.283933	-1.0059	Box C/D snoRNA protein 1	ZNHIT6
3410	16.8414	17.8348	17.8082	17.9685	19.3174	17.4956	17.7876	18.0705	18.0093	18.1611	18.2188	17.9432	18.8641	19.318	19.1611					2	2	2.51374	-1.00666	Selenocysteine lyase	SCLY
4398	17.6585	18.0641	17.0315	17.2058	18.2361	17.4292	17.3489	17.1219	16.8767	17.0709	17.338	17.5085	18.5392	17.9346	18.4644					3	3	1.93128	-1.00696	Cleavage and polyadenylation specificity factor subunit 3	CPSF3
3735	22.1123	22.8762	22.453	22.6411	22.8179	22.1683	21.2994	21.6069	21.0714	20.9911	21.0843	21.7166	22.4512	22.2934	22.0746					11	11	1.78994	-1.00911	Polymerase delta-interacting protein 3	POLDIP3
2899	17.0784	18.1889	16.5156	17.7689	17.7958	17.707	17.0176	17.2321	17.6241	17.5184	16.9493	16.8108	17.964	16.8904	19.4555					2	2	0.581586	-1.01046	Phosphatase and actin regulator 4	PHACTR4
2068	17.5088	16.3756	17.3162	16.9103	18.0814	17.6242	18.3265	18.1361	17.9418	18.1934	17.4267	16.192	18.0007	17.5856	19.2657					4	4	0.586218	-1.0133	Stromal interaction molecule 1	STIM1
2778	17.9221	18.1364	18.4692	17.6012	17.0753	17.8646	17.8228	17.6158	17.7062	17.9032	16.9444	18.0007	19.2619	17.3994	19.232					3	3	0.654052	-1.01499	N6-adenosine-methyltransferase 70 kDa subunit	METTL3
2277	17.2583	16.9972	16.789	17.6365	17.4235	17.2193	17.8433	18.2632	18.6654	16.505	17.8739	16.5959	18.5732	17.4532	17.9997					3	3	0.863895	-1.01713	TSC22 domain family protein 1	TSC22D1
4347	17.3572	17.7984	17.7979	17.7022	17.6283	17.1838	17.4515	16.7214	17.2166	17.8804	18.001	17.7843	19.1698	18.2208	19.3362					5	5	1.35122	-1.02034	Brain-specific angiogenesis inhibitor 1-associated protein 2-like protein 1	BAIAP2L1
1870	16.8607	17.9389	17.9105	18.6402	17.5087	17.5348	17.4551	17.361	17.7632	17.6198	17.8007	17.5368	19.4874	17.3789	19.1528					6	6	0.707069	-1.02058	Centromere protein C	CENPC
737	16.8294	17.5272	17.9302	17.6115	16.689	17.8536	17.7741	17.0361	18.2275	18.7382	19.0882	17.5782	20.1822	17.679	20.6068					3	3	0.427263	-1.02111	Alpha-galactosidase A	GLA
974	17.5908	17.3444	18.4874	17.455	17.6497	17.4243	16.6255	16.998	17.1248	18.1671	17.3574	17.304	19.0233	17.734	19.1368					4	4	0.900237	-1.02184	ATP-dependent 6-phosphofructokinase, liver type	PFKL
3220	16.6378	17.1092	18.1541	17.5375	17.6485	17.7536	17.7501	17.1318	16.9409	16.7276	18.3477	18.2657	19.2957	19.6373	17.4751					2	2	0.527304	-1.02239	Geranylgeranyl transferase type-2 subunit alpha	RABGGTA
363	16.2672	16.512	17.6779	18.3875	18.0919	18.0461	18.1213	17.2333	17.7555	17.6688	17.9123	17.5435	18.8923	17.6096	19.6913					5	5	0.764187	-1.02284	A-kinase anchor protein 8	AKAP8
3776	17.9791	18.7618	17.12	16.9408	16.5439	16.7086	16.681	17.5431	17.9584	16.684	17.6731	17.2847	17.7721	17.3421	19.5986					8	8	0.613356	-1.02368	182 kDa tankyrase-1-binding protein	TNKS1BP1
3891	18.009	18.4123	17.7249	17.6269	17.4816	18.7178	17.4459	17.5165	16.5875	17.531	17.4939	18.3153	18.1848	20.2517	17.9792					6	6	0.592278	-1.02514	HEAT repeat-containing protein 1;HEAT repeat-containing protein 1, N-terminally processed	HEATR1
2443	18.6496	18.1473	17.86	18.3327	17.6447	18.1855	17.4528	17.7838	17.3398	17.2187	18.4923	17.538	20.0435	18.7705	17.5136					4	2	0.551009	-1.02623	Serine/threonine-protein phosphatase 4 regulatory subunit 3B	SMEK2
4475	16.845	17.6402	17.7112	17.694	17.692	16.5974	18.1118	17.1278	17.3636	16.8341	17.3159	16.5243	17.153	18.6926	17.9078					4	4	0.960003	-1.02636	Protein SCAF8	SCAF8
319	18.1447	15.9108	18.4621	16.9304	18.2365	17.3453	18.2374	17.5541	17.114	17.5882	16.0381	17.3782	18.3847	18.297	17.4085					2	2	0.826107	-1.02856	WD repeat-containing protein 62	WDR62
4617	18.0012	17.6549	17.3566	17.8497	17.6398	18.4511	17.8331	18.0347	17.7738	17.6091	18.3096	17.1998	18.6015	18.8403	18.7701					9	6	1.44478	-1.03114	Talin-2	TLN2
1214	17.7329	17.6392	17.551	17.5292	17.4086	17.3775	17.3596	17.1871	17.398	18.6384	17.155	18.6252	19.6624	17.8277	20.0236					4	4	0.54305	-1.03166	Catenin beta-1	CTNNB1
3812	17.3734	17.4222	17.5949	17.092	16.8164	16.9636	17.2976	17.4751	17.8226	17.3268	17.0536	17.4294	20.0564	16.8055	18.0487					6	6	0.469301	-1.03365	5-3 exoribonuclease 2	XRN2
511	17.8342	17.8681	17.2005	17.1949	17.8448	17.785	17.8395	18.8574	17.4246	17.8347	17.7156	17.6843	19.5844	17.1741	19.5796					4	4	0.572519	-1.03449	Ribonuclease H2 subunit A	RNASEH2A
359	17.944	18.5223	18.1138	16.533	17.2839	17.5608	16.7252	17.5571	17.8598	16.7506	17.9226	17.256	18.9173	16.4875	19.6283					2	2	0.439614	-1.03462	Sjoegren syndrome nuclear autoantigen 1	SSNA1
3172	18.3808	17.7725	17.5363	16.4017	17.3193	17.8311	17.2766	17.6363	18.0793	17.5422	17.3722	17.8794	19.5526	16.5833	19.7635					4	4	0.426134	-1.03517	HMG box transcription factor BBX	BBX
656	17.1494	18.7909	18.0987	16.7914	17.9757	17.1709	17.8918	17.1772	18.1033	17.8748	17.5746	16.7497	18.5448	17.6699	19.0929					4	4	0.905961	-1.03615	Methyl-CpG-binding domain protein 3	MBD3
4541	18.9908	18.002	17.4941	18.1629	17.8228	18.8751	16.6931	17.1028	16.7792	17.4975	17.526	16.4883	18.9673	17.2051	18.4509					2	2	0.764215	-1.03716	Polymerase delta-interacting protein 2	POLDIP2
1499	16.7112	16.9423	18.4508	18.1841	16.8464	18.0858	19.1128	18.1475	17.4947	17.4758	15.9774	17.898	17.3385	18.0868	19.0386					2	2	0.610325	-1.03752	Sulfite oxidase, mitochondrial	SUOX
1280	17.6235	16.4461	18.277	17.8776	18.8305	19.9919	17.2406	20.7141	21.1539	20.9711	20.4342	17.6403	20.9159	20.1741	21.0739					11	11	0.41345	-1.03944	Homeobox protein cut-like 1	CUX1
3674	16.9954	18.3891	17.7681	16.9433	16.6295	17.8514	18.2128	17.1531	18.5868	17.1463	18.0946	18.3002	18.1374	17.7846	20.7405					4	4	0.448776	-1.04046	3-hydroxybutyrate dehydrogenase type 2	BDH2
1	17.371	16.6825	17.7567	18.0312	17.3753	17.694	17.9148	17.8637	17.4904	17.8604	16.5222	17.5666	17.409	18.083	19.5854					2	2	0.615557	-1.04271	Cytochrome c oxidase assembly protein COX16 homolog, mitochondrial;Synaptojanin-2-binding protein	SYNJ2BP-COX16;COX16;SYNJ2BP
4651	16.0165	17.2549	16.2027	17.7676	18.178	16.2691	17.1233	17.9516	18.8266	17.0963	17.6383	17.6528	19.3128	18.4078	17.796					2	2	1.02645	-1.04309	Mannose-1-phosphate guanyltransferase beta	GMPPB
2839	17.4763	17.7153	17.9728	18.0178	17.5885	18.1577	18.2579	18.587	17.3028	17.7352	17.704	17.4466	19.2477	17.2712	19.514					3	3	0.666927	-1.04906	Ankyrin repeat and MYND domain-containing protein 2	ANKMY2
3387	18.5902	18.0177	18.7282	17.1713	17.0962	18.2058	17.8364	17.6255	17.8997	18.0149	18.5204	16.6051	18.8332	18.2052	19.2554					8	8	0.742919	-1.05112	Protein LTV1 homolog	LTV1
3953	16.9971	18.2317	18.0036	18.4545	16.7015	18.7913	17.4853	17.715	18.4743	18.1738	16.6221	17.4904	18.1504	19.8769	17.4135					2	2	0.541898	-1.05148	39S ribosomal protein L44, mitochondrial	MRPL44
2120	16.601	17.1669	18.719	16.7687	18.1363	17.5319	18.301	16.7469	17.4875	17.6265	17.7243	17.207	18.9463	18.8556	17.9196					2	2	1.35243	-1.05457	Werner syndrome ATP-dependent helicase	WRN
495	17.6442	17.3142	18.0463	18.6785	18.2697	16.9328	18.2755	17.0424	17.7875	17.3733	17.3879	17.0914	18.3303	20.2799	16.4177					3	3	0.400321	-1.05843	DNA-directed RNA polymerase III subunit RPC9	CRCP
4525	17.6847	17.7006	18.0931	16.9901	17.8839	17.2111	20.8334	21.0078	20.7748	19.8503	20.253	17.1141	19.6106	20.251	20.5333					5	5	0.444819	-1.05912	Nischarin	NISCH
3690	17.302	17.3203	17.5575	17.8031	17.8391	16.9115	17.5354	17.2578	17.8485	18.8847	17.0115	16.2533	19.0293	16.8034	19.4952					2	2	0.391884	-1.05946	Mitochondrial import inner membrane translocase subunit Tim21	TIMM21
4624	16.9569	17.6224	18.6656	17.5312	18.9398	16.6982	18.2876	17.0502	17.5224	18.4739	18.7262	17.5627	20.6771	17.009	20.2625					7	7	0.365976	-1.06192	AFG3-like protein 2	AFG3L2
2060	17.0815	17.7254	17.7817	16.9357	17.4819	16.7966	16.4235	17.9299	17.3873	17.4984	16.6396	18.0656	18.1368	19.6627	17.5905					3	3	0.642911	-1.0621	Receptor-interacting serine/threonine-protein kinase 1	RIPK1
3558	17.121	17.0214	17.6144	16.0007	17.6571	17.7588	18.1623	18.3096	17.8072	17.8333	18.5895	16.5878	19.8174	16.6239	19.7589					5	5	0.368933	-1.06319	Translin-associated protein X	TSNAX
23	17.2841	17.7238	16.3627	17.351	18.557	17.2242	17.7633	17.9042	18.5041	17.3226	17.4834	16.836	17.5597	19.2902	17.9827					3	3	0.891591	-1.06353	Neuroblastoma-amplified sequence	NBAS
3918	17.0751	18.4304	17.8033	16.0638	16.7966	17.2989	17.3562	17.3119	17.3237	17.3897	17.2342	17.6966	18.8558	18.1622	18.495					5	5	1.93112	-1.06417	Splicing factor, arginine/serine-rich 19	SCAF1
3050	17.3046	17.6156	17.862	18.7104	16.4764	17.5105	17.2745	20.6532	21.7331	20.6544	20.902	20.9288	21.8368	21.8657	21.9761					9	8	3.40474	-1.06445	Torsin-1A-interacting protein 2	TOR1AIP2
2165	17.6761	17.1351	17.1368	17.8641	17.3988	17.7369	17.9735	18.2205	17.019	18.6624	17.5737	17.9149	20.3013	16.8879	20.1555					5	5	0.386588	-1.06456	Serine/threonine-protein phosphatase 2A 56 kDa regulatory subunit delta isoform	PPP2R5D
1660	21.7293	21.8195	22.9529	20.1422	20.3983	21.4977	23.1771	21.8084	22.5976	22.2174	21.4595	21.8498	23.7349	20.0438	24.9421					3	3	0.288827	-1.06468	60S ribosomal protein L15	RPL15
4070	17.7128	17.3756	17.2284	18.1917	18.0178	17.9499	17.229	16.7133	17.9521	17.4584	16.4758	17.423	17.3765	18.2811	18.9025					2	2	0.910143	-1.06766	DNA polymerase epsilon subunit 3	POLE3
637	16.7149	16.1854	17.3556	17.7532	17.1409	16.9463	16.6933	17.9928	17.6502	16.8585	16.6035	16.8913	17.3384	17.8594	18.3608					4	4	1.58786	-1.06845	Protein Wiz	WIZ
460	18.3984	17.6472	17.6559	16.4738	16.9064	17.89	16.7849	17.2269	17.79	17.2	18.2054	18.7435	19.0613	18.9099	19.3888					5	5	1.06148	-1.07039	Hyaluronan mediated motility receptor	HMMR
298	15.4742	17.8672	15.8666	16.3024	16.7924	17.8544	17.8475	17.7642	17.5243	17.2679	17.0211	18.1448	19.0362	17.8882	18.7281					3	3	1.04199	-1.07295	Zinc finger ZZ-type and EF-hand domain-containing protein 1	ZZEF1
1848	19.3049	21.6364	21.8707	23.0302	17.1786	21.6911	21.4221	21.3186	21.3845	20.7895	21.2632	22.0465	22.6305	21.9155	22.7731					3	3	1.11552	-1.0733	RNA-binding protein EWS	EWSR1
3868	18.1671	17.7466	17.6501	16.7473	18.5508	17.6486	17.4944	17.8823	16.9683	17.9457	16.7565	18.2138	19.6541	17.8454	18.6378					5	5	0.712086	-1.07379	Centromere protein H	CENPH
2095	17.225	17.8706	16.6883	17.4697	16.9766	17.9965	18.0569	17.281	17.8647	18.0186	18.9133	16.6188	19.6021	17.5959	19.5785					4	4	0.498315	-1.07531	Cyclin-dependent kinase 13	CDK13
1068	17.7092	16.8056	17.8543	17.3912	18.0289	17.1843	18.0566	18.43	18.2298	18.8276	16.9785	17.627	18.6958	17.8882	20.0755					2	2	0.571278	-1.07546	Low molecular weight phosphotyrosine protein phosphatase	ACP1
4688	16.3628	17.1968	17.767	17.598	16.9044	19.2083	17.9346	17.8491	18.0725	17.8605	16.7189	17.0801	19.4284	18.778	16.684					3	3	0.530652	-1.07697	Basic leucine zipper and W2 domain-containing protein 2	BZW2
2560	16.8178	18.4811	17.7866	18.7417	16.2093	17.6545	17.6194	17.1592	18.2321	16.9527	17.261	17.2515	18.9344	17.0086	18.7544					4	4	0.800014	-1.07744	Twinfilin-2	TWF2
1119	17.7268	16.1161	16.2167	17.8818	17.6671	17.3687	17.5653	17.8715	17.7767	17.9232	17.7028	17.8518	19.2223	18.5818	18.9064					2	2	2.27295	-1.07755	Glutathione S-transferase Mu 2;Glutathione S-transferase Mu 1	GSTM2;GSTM1
4306	17.0609	18.2849	17.3836	17.2607	17.553	17.0602	17.3555	17.6754	17.9788	16.5577	17.4369	17.1973	17.1619	19.047	18.2167					3	3	0.825208	-1.07793	Alpha-aminoadipic semialdehyde synthase, mitochondrial;Lysine ketoglutarate reductase;Saccharopine dehydrogenase	AASS
3960	16.9839	17.7892	17.0242	17.8873	19.0199	18.3261	17.7022	16.9332	17.0266	17.7536	17.612	16.6549	18.0925	17.6916	19.4734					2	2	0.776329	-1.07902	DNA-directed RNA polymerase I subunit RPA2	POLR1B
1886	17.094	16.7551	17.1471	17.2929	16.9535	16.6673	16.6919	16.3619	17.7794	18.1464	16.6029	17.1328	18.2823	16.7727	20.0764					4	4	0.439687	-1.0831	Tyrosine-protein phosphatase non-receptor type 12	PTPN12
2731	17.5405	16.2789	17.296	16.295	17.6287	18.6443	17.3364	16.8916	16.8111	16.5981	16.5976	17.8562	18.8017	17.591	17.9088					4	3	0.912287	-1.0832	Myosin-14	MYH14
133	17.8171	18.2356	17.716	17.7573	17.1652	17.8102	17.6163	18.7891	18.0205	18.0779	17.2987	18.5645	17.9816	17.0842	22.1276					2	2	0.272163	-1.08409	Cytosolic acyl coenzyme A thioester hydrolase	ACOT7
741	17.3799	16.923	19.7587	20.0589	19.877	19.5314	17.1868	19.6843	19.6145	16.8875	17.9028	20.332	18.3468	21.9667	18.0629					7	6	0.267836	-1.08471	Cyclin-dependent kinase 1	CDK1
3017	17.8406	17.7173	17.3117	17.7827	17.1746	18.3359	17.3133	17.291	17.7023	17.2759	18.0477	18.2123	17.6977	21.8814	17.2168					4	4	0.291313	-1.08665	NAD(P)H-hydrate epimerase	APOA1BP
1394	22.549	21.0234	23.3295	22.7196	23.1112	21.7248	22.2557	22.4435	22.1654	20.9801	21.3333	20.9828	22.3461	21.8459	22.3686					17	17	2.20267	-1.08815	Protein PRRC2A	PRRC2A
991	26.3456	26.5979	26.597	26.7209	26.4597	25.9499	25.9126	25.8209	25.6866	25.5935	25.7333	25.4505	26.4043	27.2154	26.4244					52	52	1.75551	-1.0889	Nucleolin	NCL
3898	17.7411	17.901	18.2866	17.9056	18.049	16.1118	16.8579	18.5366	17.6669	16.3763	16.808	17.5836	17.0207	18.9302	18.0872					2	2	0.765075	-1.09012	Speckle targeted PIP5K1A-regulated poly(A) polymerase	TUT1
2520	24.1452	17.3679	22.1817	22.9319	23.722	21.8862	22.0082	21.8421	21.3641	22.3543	21.7694	22.1177	22.6544	24.0176	22.8441					21	4	1.11865	-1.09159	WASH complex subunit FAM21A	FAM21A
937	21.7549	22.2683	22.5846	19.3983	17.076	21.7826	23.6564	23.0226	23.0495	22.9581	22.686	23.0494	24.4463	23.0084	24.5192					5	5	1.01868	-1.09347	40S ribosomal protein S2	RPS2
2348	21.2655	21.7442	20.9353	20.3638	20.6413	20.093	17.2333	19.9848	20.2542	20.8199	20.5347	20.7953	22.645	20.896	21.8934					13	11	0.997658	-1.09478	Sister chromatid cohesion protein PDS5 homolog A	PDS5A
2911	18.5131	17.9514	17.6012	18.8927	17.5606	17.5413	17.3805	17.6043	18.6578	18.2514	18.2422	16.8681	19.3381	17.852	19.4596					7	7	0.725396	-1.09599	Spartin	SPG20
1091	22.1154	21.1858	22.1029	22.3014	21.5956	22.7172	21.3772	21.5074	21.6842	21.2363	20.3348	20.8782	23.3033	18.9013	23.5411					9	9	0.290171	-1.09879	Splicing factor U2AF 65 kDa subunit	U2AF2
2382	18.3952	16.9246	17.706	18.1326	18.341	17.9566	16.9085	16.7837	17.7061	17.8365	17.3065	18.8515	18.7646	19.4856	19.0437					4	4	1.03396	-1.09979	Microtubule-associated protein 9	MAP9
10	17.6327	18.4358	18.1187	17.965	18.0627	17.6478	16.7603	16.4786	16.7322	17.7096	17.8648	18.1648	19.405	17.4007	20.2347					2	2	0.575181	-1.10042	Periodic tryptophan protein 2 homolog	PWP2
3215	18.7837	17.3616	18.2516	16.5619	18.514	16.6641	16.8306	15.9855	17.4167	17.4162	17.1692	16.6472	17.5148	17.4852	19.5402					2	2	0.7014	-1.10253	GPI-anchor transamidase	PIGK
1847	18.1171	17.6606	17.6801	17.7949	17.4488	18.025	18.3565	17.6948	17.7953	16.3683	17.0168	17.9101	21.0502	16.4073	17.1455					4	4	0.29649	-1.1026	DNA repair protein complementing XP-C cells	XPC
794	18.3366	17.5667	17.7808	17.2602	16.5753	16.9881	18.2254	17.9516	18.4165	16.1299	17.203	17.6517	18.2951	18.5856	17.4178					2	2	0.90105	-1.10461	Integrin alpha-5;Integrin alpha-5 heavy chain;Integrin alpha-5 light chain	ITGA5
2974	17.5999	17.8504	17.3305	17.6542	18.4381	19.0181	17.6657	17.4721	17.0512	18.8873	17.1094	17.9132	18.5178	20.2085	18.5001					3	3	0.653773	-1.1055	Putative E3 ubiquitin-protein ligase UBR7	UBR7
1971	16.3854	18.0161	17.7499	16.8715	16.8995	17.8211	17.2355	18.758	18.3158	17.159	18.4823	17.2081	19.1108	17.7636	19.2954					3	3	0.787475	-1.10677	TNF receptor-associated factor 2	TRAF2
2024	16.5944	17.6702	18.5157	18.3603	17.0751	18.664	18.0469	17.6044	17.8053	18.6335	17.7933	18.0876	19.6913	18.1825	19.9694					4	4	0.848676	-1.10958	Metastasis-associated protein MTA1	MTA1
3415	17.2277	17.0917	19.7694	18.4775	18.6815	18.1285	17.3305	17.0702	17.1342	17.0233	17.1703	17.3523	18.7029	17.5293	18.6481					2	2	1.32062	-1.11147	Mannose-1-phosphate guanyltransferase alpha	GMPPA
4099	17.2363	17.3184	17.9413	16.6147	17.4722	17.8229	17.9617	16.8609	18.1394	16.5527	16.5124	18.3586	18.7352	17.3672	18.6662					2	2	0.67098	-1.11497	Ethylmalonyl-CoA decarboxylase	ECHDC1
705	17.8566	18.0906	19.4112	17.75	17.9364	18.2005	16.6196	16.541	17.4109	18.0906	17.6042	17.1697	19.3591	17.4825	19.3749					3	3	0.752543	-1.11731	Thymidine kinase, cytosolic	TK1
4372	21.421	22.547	21.5646	21.5888	21.5821	20.6831	17.1975	21.152	21.0771	21.3623	21.3168	21.2061	21.577	23.7942	21.8849					6	6	0.741737	-1.12365	tRNA (adenine(58)-N(1))-methyltransferase non-catalytic subunit TRM6	TRMT6
1535	17.9734	18.3485	17.6215	18.0713	18.4693	17.9081	17.8591	18.5341	17.6216	18.0441	17.739	16.0899	16.7901	19.1732	19.2868					3	3	0.481822	-1.12568	Serine/threonine-protein kinase PLK1	PLK1
1654	17.8886	16.9502	17.4127	16.9161	18.2226	17.6462	18.6652	17.3769	18.0369	18.3545	17.1161	15.8955	18.0974	16.6155	20.0304					4	1	0.390036	-1.12575	Ras-related protein Rap-1b;Ras-related protein Rap-1b-like protein	RAP1B
4669	17.3017	18.3556	18.149	16.7778	15.8715	18.1426	18.3316	17.9407	16.8526	18.448	18.5707	17.4047	20.3228	16.8946	20.5837					2	2	0.379956	-1.12587	FH1/FH2 domain-containing protein 1	FHOD1
3940	17.1611	18.9991	18.4029	16.3589	16.8797	17.5138	17.5516	17.8358	16.1982	16.8647	17.0261	17.5465	18.5605	17.2127	19.0425					3	3	0.897861	-1.12614	Proline-serine-threonine phosphatase-interacting protein 2	PSTPIP2
930	16.9219	17.9275	20.8065	17.2237	17.2044	20.1508	22.2085	21.9686	22.4132	22.9568	23.0665	22.084	23.361	24.1105	24.0152					14	10	1.35026	-1.12649	Ezrin	EZR
3297	16.6746	18.4975	17.6148	17.9022	17.8526	17.6419	16.5857	17.3975	16.4787	18.2426	17.47	17.8539	17.4157	19.8209	19.7113					4	4	0.621661	-1.1271	RAD51-associated protein 1	RAD51AP1
2198	18.2556	16.4957	18.6594	18.5053	21.432	21.407	19.6313	18.4218	17.7785	18.2126	17.7542	20.0554	19.4785	20.6627	19.2627					6	6	0.611639	-1.12725	Rab3 GTPase-activating protein catalytic subunit	RAB3GAP1
3434	17.0191	19.0343	17.4023	17.1434	17.4851	16.5345	18.0122	17.473	18.3894	17.499	17.7267	18.1521	19.1005	17.5513	20.1088					6	4	0.665625	-1.12759	Transcription factor BTF3 homolog 4	BTF3L4
4374	17.6812	15.7918	17.2897	18.0795	17.8772	17.2856	17.1842	17.046	16.4333	16.5359	18.7534	17.6328	18.6138	19.3699	18.3218					4	4	0.724714	-1.12781	Ras GTPase-activating protein nGAP	RASAL2
2692	17.5556	17.7653	16.739	17.8804	18.0746	17.4232	17.4713	17.0077	16.7746	18.8675	19.0292	17.1031	20.6497	16.895	20.8434					13	13	0.325589	-1.12941	Probable ATP-dependent RNA helicase DDX46	DDX46
3983	17.3054	17.776	17.4726	16.5678	18.3562	17.164	18.4556	16.8889	18.6328	17.7193	17.5749	16.2837	18.6756	17.6142	18.6786					2	2	0.913288	-1.13017	Transmembrane protein 165	TMEM165
2377	18.81	16.8631	17.547	17.5007	17.0779	18.3421	17.6313	17.2677	17.6367	17.3436	16.286	17.2118	17.6174	19.0325	17.5879					2	1	0.909001	-1.13215	Tubulin beta-8 chain	TUBB8
3282	18.2319	16.6933	17.6563	17.1639	16.8991	17.8296	17.7012	17.2352	17.5092	17.5711	17.2895	18.3778	20.5935	17.6486	18.3957					5	5	0.529611	-1.13313	Cirhin	CIRH1A
1279	22.2058	22.3083	22.2649	22.5471	22.2618	22.1642	21.9058	21.7866	21.7605	21.9855	22.424	21.9692	23.7664	22.3447	23.6677					11	11	1.1058	-1.13334	Flap endonuclease 1	FEN1
3163	17.7184	16.4422	17.5209	17.8864	18.19	17.3153	17.1562	18.0524	17.1809	18.3937	17.7253	17.5597	19.5402	18.1816	19.3787					2	2	1.07532	-1.14057	Splicing regulatory glutamine/lysine-rich protein 1	SREK1
2896	18.098	17.4074	17.4998	17.5176	18.0633	17.0253	18.6634	16.6869	17.7753	17.5359	16.6889	16.8816	18.9072	18.7755	16.85					2	2	0.734608	-1.14212	Peptidase M20 domain-containing protein 2	PM20D2
3032	18.1144	17.6433	17.6686	16.4469	16.3985	18.0412	17.1292	18.4506	17.11	18.1593	17.7955	17.4924	19.637	18.3407	18.8995					6	6	1.27104	-1.14334	Phosphatidylinositol 3-kinase catalytic subunit type 3	PIK3C3
137	18.5595	18.7444	16.7142	16.9536	18.3783	18.0861	16.5435	17.5868	18.0716	16.8104	19.1603	17.0708	19.1495	17.9541	19.3741					3	3	0.592102	-1.14541	GTP-binding protein 1	GTPBP1
4207	16.4415	16.9109	18.3663	17.2104	19.1167	17.6142	17.3943	17.8747	18.5737	17.1092	18.3687	18.3061	16.7064	20.2728	20.242					2	2	0.384988	-1.14574	Actin-related protein 10	ACTR10
4487	17.3415	16.7972	18.0699	17.792	17.3701	16.6413	17.0494	17.6219	17.8152	18.3771	15.829	17.0273	17.7915	17.8829	18.998					5	5	0.619271	-1.14635	Endoribonuclease Dicer	DICER1
3828	17.2001	16.4895	17.9207	17.2502	17.9058	18.5258	17.6769	17.7645	18.2752	17.2122	16.8139	16.879	17.8066	17.6726	18.8691					2	2	1.34805	-1.1477	Anaphase-promoting complex subunit 1	ANAPC1
4467	17.7737	17.2901	17.4695	18.2048	16.8031	18.108	17.7007	16.6043	18.5252	19.1719	17.8786	17.392	20.1901	17.9047	19.7933					4	4	0.579909	-1.14856	WD repeat-containing protein 3	WDR3
3970	16.2658	18.7902	17.961	16.4613	17.7189	17.735	16.9361	18.5683	17.3092	17.0839	17.5951	17.4839	18.7988	19.2185	17.5961					4	4	1.05901	-1.15017	Protein Njmu-R1	C17orf75
4460	16.1525	17.5463	18.5514	16.4313	17.772	18.7017	16.7379	17.1804	17.3439	18.1932	18.2256	17.6443	19.9509	17.2711	20.2958					3	3	0.518946	-1.15156	FAS-associated factor 1	FAF1
261	18.4729	18.3774	17.8294	16.6838	18.377	17.699	17.8911	18.0532	18.3691	17.7036	16.1884	16.5183	17.589	17.0082	19.2685					2	2	0.633763	-1.15179	U6 snRNA-associated Sm-like protein LSm1	LSM1
1885	17.5393	17.6339	17.3926	17.4919	17.6766	15.7386	18.0409	17.7013	17.9759	18.7396	17.7535	18.5599	19.3831	19.774	19.3534					2	2	1.59198	-1.15248	Ubiquitin-protein ligase E3A	UBE3A
643	18.0429	18.6176	16.9534	18.507	17.7896	17.371	17.5231	17.3357	18.4254	17.3636	17.6177	17.5865	18.8343	17.9124	19.2902					4	2	1.31128	-1.15636	Mitogen-activated protein kinase kinase kinase kinase 4;Misshapen-like kinase 1	MAP4K4;MINK1
4162	17.2262	17.0465	17.422	18.6018	16.5083	17.552	17.2964	17.761	16.6981	17.3192	17.5975	17.2315	19.1537	17.4245	19.0394					5	5	0.950956	-1.15646	Phosphoprotein associated with glycosphingolipid-enriched microdomains 1	PAG1
1398	17.4435	17.5335	18.424	17.144	16.6956	18.0415	16.7181	17.5711	17.816	19.052	19.6126	17.4735	19.809	20.3456	19.4531					7	7	0.770897	-1.15651	Nestin	NES
2321	17.168	17.4179	16.789	16.915	16.7563	18.435	18.0338	17.3975	17.3567	16.9171	17.5129	17.0544	21.0157	16.9655	16.9764					2	2	0.353917	-1.15769	Survival motor neuron protein	SMN1
610	17.4746	17.7076	16.9431	17.4737	17.4011	17.4122	17.3291	17.571	17.171	17.0103	18.7412	17.8012	19.5008	17.5516	19.9773					2	2	0.576804	-1.15903	Activator of 90 kDa heat shock protein ATPase homolog 1	AHSA1
2766	17.7986	17.5613	17.8971	17.7535	17.2942	17.6556	16.5917	16.8857	18.2749	17.9365	17.8241	16.9639	20.994	17.9056	17.3025					2	2	0.416856	-1.15919	Centromere protein V	CENPV
3345	17.2336	19.0667	16.5996	18.2363	16.545	16.86	17.1807	18.1059	17.3114	15.6636	18.4565	17.8226	18.8118	17.5782	19.0308					6	6	0.532952	-1.15935	Protein Spindly	SPDL1
2337	16.0301	18.7021	16.7742	16.6771	17.661	17.1939	17.167	17.1683	17.8866	17.3998	17.3937	17.2125	17.8343	17.6221	20.0282					2	2	0.68337	-1.15951	Phosphoenolpyruvate carboxykinase [GTP], mitochondrial	PCK2
2809	17.1454	17.6876	17.0385	16.8765	17.532	17.0377	16.9709	18.0797	18.0823	18.2921	18.2048	18.0891	19.7742	18.4679	19.8236					2	2	1.21714	-1.15991	Cytochrome c oxidase assembly factor 5	COA5
3819	17.2358	18.1034	17.9873	17.7242	17.5771	17.7024	17.9558	16.5534	18.362	18.4978	17.9128	17.2145	19.1548	18.7125	19.248					3	3	1.34012	-1.16334	Glutamyl-tRNA(Gln) amidotransferase subunit A, mitochondrial	QRSL1
3650	16.7687	16.5655	17.1377	17.4268	18.2513	17.2926	17.7123	17.3672	17.7526	19.4577	16.8536	17.6365	19.8937	17.9807	19.5713					4	4	0.527976	-1.16595	DCN1-like protein 5	DCUN1D5
2128	17.8992	17.7559	18.6575	17.5537	18.4444	16.7848	18.1996	18.0427	17.7149	17.5218	16.3978	17.4478	18.883	16.898	19.0908					2	2	0.673399	-1.16814	Ensconsin	MAP7
779	18.5055	17.6789	17.888	17.7869	18.2781	16.377	17.7016	17.3936	17.6763	17.6176	17.7704	17.2527	17.1187	19.7781	19.2568					3	3	0.637863	-1.17089	Transcription factor Sp1	SP1
2386	17.4992	16.3882	17.1713	17.9503	17.5419	17.5371	17.5939	16.6597	17.2315	18.3439	17.7908	17.5245	19.9661	17.1126	20.1019					5	5	0.512446	-1.17376	Prolyl endopeptidase-like	PREPL
3594	17.1425	16.9282	17.7669	17.1341	18.3008	16.29	17.2738	16.9311	17.3374	16.6795	18.4741	16.1585	19.2425	17.467	18.1273					2	2	0.603593	-1.1749	Protein FAM118B	FAM118B
3478	16.8341	17.5029	18.2076	16.4169	18.0576	17.4262	17.9525	17.2748	17.8278	17.2825	18.4357	16.097	19.4677	16.9369	18.9417					4	4	0.502004	-1.17703	Leukocyte receptor cluster member 8	LENG8
2952	17.3477	17.7212	17.5871	17.0896	17.0346	17.9465	16.9436	17.1402	17.153	18.0257	17.7233	17.7217	17.5208	20.5643	18.9197					2	2	0.595021	-1.17806	NF-kappa-B-activating protein	NKAP
3532	17.8337	18.0231	17.5129	18.0938	18.7222	17.6886	18.075	16.8516	16.7107	17.007	17.0964	17.5071	18.5892	18.223	18.3335					5	5	2.47782	-1.17839	ATP-dependent zinc metalloprotease YME1L1	YME1L1
4582	16.8299	18.0289	18.1526	17.4312	18.777	18.1186	16.8709	18.248	17.6665	17.9203	17.5935	17.3835	20.0834	18.8012	17.5484					3	3	0.720358	-1.17853	Mitochondrial import inner membrane translocase subunit TIM16	PAM16
605	16.8939	17.6691	17.074	17.3729	17.0217	17.6552	17.6052	18.3692	18.0842	17.5041	17.196	17.7513	16.8692	19.148	19.9703					2	2	0.554815	-1.17872	E3 ubiquitin-protein ligase ARIH2	ARIH2
3229	18.8007	17.4743	17.5398	17.0195	16.7554	18.3968	17.7584	17.2937	17.8235	18.0098	17.9408	17.2757	18.8209	19.4946	18.4516					4	4	1.42746	-1.18024	CREB-binding protein	CREBBP
3636	17.2918	17.4074	17.0998	17.0625	18.1299	17.9876	17.7124	18.4099	17.1702	16.3655	18.3835	17.3943	19.7719	16.307	19.6118					4	4	0.392805	-1.18244	Uncharacterized protein C17orf80	C17orf80
2900	17.9696	18.0013	17.9241	18.5074	18.4671	17.9631	17.5233	17.6554	18.8975	17.0478	18.4449	17.2567	19.6074	18.4993	18.1947					2	2	0.903893	-1.184	tRNA (uracil-5-)-methyltransferase homolog A	TRMT2A
3388	16.6469	18.0865	17.1145	17.9127	17.5099	17.6769	17.4879	18.288	17.2522	17.5202	17.8572	17.8475	18.6036	18.6703	19.505					3	3	1.72502	-1.18465	39S ribosomal protein L48, mitochondrial	MRPL48
2375	17.4563	17.3861	16.9536	18.4996	17.572	16.9293	17.1686	17.4556	17.2891	17.526	16.6045	18.2389	18.1852	18.7063	19.0387					7	7	1.04351	-1.18696	Girdin	CCDC88A
1284	24.0156	23.5764	23.7561	23.6308	24.2364	24.2296	22.6282	23.2379	22.9384	22.8631	22.6978	23.3158	24.5962	23.1161	24.7283					14	11	1.016	-1.188	T-complex protein 1 subunit zeta	CCT6A
269	17.3659	17.4753	17.7196	18.1857	16.9751	17.6426	17.8465	17.9579	16.9632	17.1379	17.8699	16.9037	17.9698	17.9917	19.5182					3	3	0.944071	-1.18941	Prefoldin subunit 6	PFDN6
1876	22.8849	23.0476	23.565	23.6732	23.8374	23.7911	23.1555	23.4668	23.0311	22.7803	23.2828	23.8942	24.6118	23.8241	25.1168					25	23	1.13825	-1.1985	Eukaryotic translation initiation factor 4 gamma 1	EIF4G1
1579	21.8114	17.2855	22.3653	21.7061	21.8647	21.3891	22.7791	22.8078	23.715	23.3101	23.3863	23.1707	24.484	24.9845	23.9944					13	13	1.82634	-1.19862	Transitional endoplasmic reticulum ATPase	VCP
1542	16.9933	17.6517	21.5273	22.3461	21.6755	21.7844	21.3335	20.8566	20.998	21.4813	21.3735	18.1461	21.6924	20.7077	22.2033					11	11	0.436505	-1.20082	Coatomer subunit beta	COPB1
4609	18.439	16.3867	18.6927	17.661	16.9626	17.1679	17.795	17.4073	16.9882	18.22	17.771	17.8341	19.9798	17.6697	19.7787					2	2	0.73169	-1.20104	TRPM8 channel-associated factor 1	TCAF1
1606	16.3738	16.9009	17.6474	16.3874	18.4691	17.0972	17.3896	16.8012	18.1864	16.5624	17.4418	17.5624	16.5298	21.5921	17.0513					2	2	0.297813	-1.20222	Eukaryotic translation initiation factor 6	EIF6
4408	18.2406	16.6979	16.2111	17.7637	17.8775	18.0163	17.2412	19.0272	18.3243	17.508	17.2527	17.2003	18.9787	17.2294	19.3607					2	2	0.842045	-1.20261	Protein argonaute-2	AGO2
1541	17.3326	17.6588	17.392	17.9743	18.1001	16.8284	17.1108	18.5796	16.9422	18.1039	18.2043	17.5747	20.3836	17.2189	19.8902					2	2	0.52849	-1.20328	Geranylgeranyl transferase type-2 subunit beta	RABGGTB
2342	18.4232	17.6125	15.6928	17.4522	17.4021	18.3061	18.6196	16.7966	17.3722	17.526	16.9122	17.8413	18.9869	17.3313	19.5881					3	3	0.76435	-1.20894	Thioredoxin reductase 1, cytoplasmic	TXNRD1
1791	17.9114	18.4096	16.8781	17.5461	17.6117	18.5447	17.7087	18.4398	17.6044	18.2268	17.8148	17.8694	20.171	17.4379	19.9305					4	4	0.614854	-1.20942	28S ribosomal protein S22, mitochondrial	MRPS22
4294	17.7804	17.6878	19.0149	16.8937	17.3318	18.1346	18.0996	16.8415	17.6588	17.1001	17.5194	17.332	18.9954	17.1583	19.4424					2	2	0.790711	-1.21488	Spastin	SPAST
702	18.078	17.4763	17.8635	17.9748	17.23	18.3182	17.9955	18.1618	17.2803	18.0255	16.6015	18.0826	18.7506	18.5921	19.0297					4	4	1.14591	-1.2209	Glucocorticoid receptor	NR3C1
3474	17.4374	17.7591	17.1196	17.7753	16.8261	16.2573	17.1498	18.0774	17.2027	16.8676	17.5015	17.8705	19.4203	16.7157	19.7845					3	3	0.53495	-1.22698	Importin-9	IPO9
2741	17.6507	17.8661	17.9289	17.5041	17.0835	16.9872	16.648	16.4185	17.7146	18.2248	17.7545	17.3488	19.6154	17.5169	19.8959					3	3	0.71113	-1.23331	HEAT repeat-containing protein 3	HEATR3
707	20.8992	17.1661	20.598	20.4945	21.1674	20.9757	21.8659	22.0152	21.9615	22.9296	21.5843	22.9093	23.5571	23.5584	24.0077					14	14	1.2333	-1.23334	Glyceraldehyde-3-phosphate dehydrogenase	GAPDH
1247	21.0737	18.2303	21.127	20.7542	21.0055	21.1973	20.8615	20.9822	20.6015	21.4224	22.3218	20.7933	23.724	21.3544	23.1734					4	4	0.666587	-1.23814	ATP synthase subunit gamma, mitochondrial	ATP5C1
418	16.821	18.3677	17.0331	16.998	17.4434	18.1857	16.8242	20.801	21.2097	21.1526	21.1167	18.1597	21.7508	20.6218	21.7757					9	8	0.511479	-1.23977	Sorting nexin-2	SNX2
2827	17.7682	17.0817	17.2298	16.3441	17.7804	16.5431	16.7831	17.1368	17.5561	17.0523	16.86	18.0118	18.9012	17.5348	19.2083					4	4	0.926172	-1.24009	Homer protein homolog 1	HOMER1
1421	17.7328	17.4018	18.3481	19.3633	16.3806	17.5462	17.4879	18.2869	18.304	17.9784	16.7409	17.6684	19.9047	16.5455	19.6581					4	4	0.469814	-1.24016	Alpha-aminoadipic semialdehyde dehydrogenase	ALDH7A1
3869	17.3728	16.6149	17.3941	17.4069	16.7343	17.7766	16.7475	17.8859	16.5585	17.8658	17.1519	17.8186	19.4485	17.1845	19.9246					3	3	0.638694	-1.24041	Tyrosine-protein phosphatase non-receptor type 23	PTPN23
3012	17.1927	17.7357	17.5031	17.3898	17.2504	17.4458	18.6722	18.2578	16.9338	18.2777	17.9246	18.6393	19.4267	19.1771	19.964					3	3	1.79205	-1.24208	tRNA-splicing endonuclease subunit Sen2	TSEN2
1272	18.0133	21.7676	20.3117	18.148	17.7477	18.3777	21.6126	23.4633	23.7877	24.3378	23.0106	22.6579	24.7868	23.7551	25.1925					29	29	0.867032	-1.24269	Stress-70 protein, mitochondrial	HSPA9
4225	21.7186	18.2388	22.3359	21.798	21.7174	17.7725	20.769	21.6797	21.4037	16.9921	18.0102	18.793	17.3648	22.4238	17.7355					3	3	0.294604	-1.24291	CCR4-NOT transcription complex subunit 2	CNOT2
1001	17.9116	17.5958	17.5468	17.9865	17.0537	19.2119	17.5513	17.7145	17.6544	16.6947	17.5312	16.6384	18.1867	17.8282	18.5859					4	4	1.57947	-1.24552	Cyclin-A2	CCNA2
1949	17.2215	17.9164	16.7248	17.9591	17.8065	17.7596	17.509	18.6278	17.8086	17.9844	17.8916	16.3892	18.9329	18.1702	18.91					11	11	1.02089	-1.24932	A-kinase anchor protein 13	AKAP13
577	17.5343	18.6795	17.7899	17.8103	17.6122	17.893	17.5537	18.8316	17.802	17.4913	18.8548	16.8509	18.2461	18.6896	20.0118					3	3	0.72015	-1.25017	Ubiquitin conjugation factor E4 B	UBE4B
4452	17.0641	17.8372	17.7125	18.2053	18.2252	18.1989	18.1871	17.2497	18.4144	17.837	17.6573	15.8836	17.454	17.9507	19.7242					3	3	0.602751	-1.25038	E3 ubiquitin-protein ligase CHIP	STUB1
3225	18.4313	17.9852	17.966	17.0818	18.1951	17.7019	16.5141	18.8871	17.1947	17.4562	18.244	16.9714	19.0892	19.2573	18.0918					5	5	1.13672	-1.25553	Ras-responsive element-binding protein 1	RREB1
4627	16.3674	17.8232	16.0933	18.0211	17.3414	17.4364	17.2694	18.3742	17.4459	17.1676	15.689	18.9247	20.4968	16.5743	18.4773					2	2	0.355814	-1.25574	U6 snRNA-associated Sm-like protein LSm4	LSM4
2948	16.7646	18.4296	17.1596	17.3005	18.9307	16.8953	17.6281	17.6695	16.2261	16.236	17.7248	17.5969	19.1066	17.5969	18.6274					4	4	0.899527	-1.25768	Zinc finger CCHC domain-containing protein 9	ZCCHC9
4640	20.8421	21.2355	21.0546	21.2912	20.9002	20.7297	22.0582	22.1026	22.2821	21.5681	21.6641	21.2708	23.5869	20.4367	24.2643					21	21	0.459556	-1.26166	FACT complex subunit SPT16	SUPT16H
1839	17.5627	18.7271	18.2943	17.6017	18.6061	17.0945	17.7154	18.4357	17.9143	17.6818	18.4304	18.6363	20.7407	19.9238	17.8699					4	3	0.630217	-1.26197	Ankyrin-2	ANK2
3457	16.8733	17.6332	17.0429	17.0068	17.2941	17.6882	17.4201	17.1418	17.6401	17.5565	17.9491	16.555	18.9105	17.3054	19.6451					5	5	0.718782	-1.26679	Zinc finger protein 512	ZNF512
3637	18.0119	17.7729	15.723	19.2603	17.444	16.8229	17.0859	17.5671	16.3225	18.2747	19.0983	18.1106	20.539	17.4671	21.2798					2	2	0.452498	-1.26743	Extended synaptotagmin-1	ESYT1
4007	18.3996	17.164	17.4453	16.7998	16.8461	18.957	18.4056	18.5857	18.3649	17.4237	16.9288	17.1165	18.3168	17.5639	19.3967					2	2	1.0829	-1.26944	Transmembrane 9 superfamily member 3	TM9SF3
4508	20.4885	17.1647	19.2462	18.0192	20.4184	20.9261	20.4609	20.8884	21.0192	20.6974	20.4206	21.198	21.7182	22.3536	22.0544					10	10	1.91347	-1.27007	Voltage-dependent anion-selective channel protein 3	VDAC3
1218	22.374	17.2286	21.2935	21.8085	22.0859	22.4717	22.3291	22.4034	22.6002	22.9074	22.9657	22.5959	23.37	24.7413	24.1712					20	15	1.42866	-1.27115	Radixin	RDX
3878	18.0838	18.4487	16.6086	17.104	16.6726	17.6017	16.2919	17.8571	17.0037	18.2685	17.5299	17.359	19.1265	18.5156	19.3385					3	3	1.57271	-1.27435	Aminopeptidase B	RNPEP
4366	17.3644	17.5158	17.9368	17.1694	17.0026	16.772	17.3427	18.5784	16.8167	18.276	16.0644	18.0454	19.7084	17.4221	19.0795					3	3	0.580638	-1.27474	GTP:AMP phosphotransferase AK3, mitochondrial	AK3
2709	17.2588	16.7409	18.1199	17.3836	17.7141	17.9565	17.7032	16.1393	18.2486	17.9674	17.8798	17.0208	19.4947	17.6754	19.527					2	2	0.870468	-1.27634	MOB kinase activator 1A;MOB kinase activator 1B	MOB1A;MOB1B
1598	17.3927	15.9474	17.8546	17.5365	17.0357	17.6522	17.2619	18.1256	17.5071	16.3689	16.977	16.8042	19.7995	17.1815	17.012					2	2	0.626522	-1.28097	NADH dehydrogenase [ubiquinone] flavoprotein 3, mitochondrial	NDUFV3
4121	17.3996	17.1019	17.4918	18.8669	17.2931	18.4221	16.9527	17.8603	18.4831	18.078	17.9132	18.5956	19.7155	19.7863	18.9314					4	4	1.69756	-1.28211	Cell cycle control protein 50A	TMEM30A
425	22.0552	22.3977	22.801	22.306	21.9598	21.455	22.4144	22.3247	22.5286	21.8735	22.2905	21.7578	23.2035	23.5416	23.0302					13	13	2.36249	-1.28447	H/ACA ribonucleoprotein complex subunit 4	DKC1
3932	16.7315	18.3152	17.7042	19.0737	18.1509	18.8546	15.9541	17.4644	17.513	17.4305	17.8192	16.3242	18.9871	17.1526	19.2918					5	5	0.732543	-1.28587	Nucleolar protein 11	NOL11
3702	18.5229	18.0651	17.706	17.5293	16.6522	18.3511	17.5874	18.5729	18.3832	16.6011	16.0549	17.022	18.4779	17.3236	17.7361					2	2	1.36972	-1.28654	Threonine--tRNA ligase, mitochondrial	TARS2
2865	18.1772	18.4858	17.1844	17.657	18.4004	17.0189	16.5522	17.6279	16.7953	17.0493	18.5969	17.6175	20.677	18.9717	17.4767					2	2	0.55414	-1.28722	SURP and G-patch domain-containing protein 1	SUGP1
2906	17.7644	18.0632	17.737	18.6257	17.6708	18.5849	17.0258	18.3569	17.0897	17.9562	17.1531	16.9151	19.244	17.7043	18.9535					2	2	1.07008	-1.29246	Proline-, glutamic acid- and leucine-rich protein 1	PELP1
156	17.1293	17.6689	17.585	17.9639	17.1529	17.7015	17.4224	18.664	18.0031	18.5597	16.2172	17.0177	20.8337	17.0905	17.7494					2	2	0.408728	-1.29297	Eukaryotic translation initiation factor 3 subunit F	EIF3F
4067	17.1082	17.249	18.0863	16.1844	17.4377	18.1767	16.405	17.1437	17.624	18.7751	16.808	17.4103	18.0794	17.7877	21.0174					3	1	0.475049	-1.29702	Muscleblind-like protein 1	MBNL1
3513	16.8768	19.2719	17.5756	18.2283	17.6058	16.5883	16.9632	16.6313	17.5235	17.8342	16.4177	17.5561	18.5968	18.1403	18.962					3	3	1.23261	-1.29703	Ubiquitin-like protein 7	UBL7
3803	17.7294	17.0021	17.0544	16.7603	15.7675	16.5859	17.7083	18.1642	18.187	16.9959	16.9624	17.3343	18.2163	17.4814	19.4929					2	2	1.01727	-1.29933	Polyadenylate-binding protein-interacting protein 1	PAIP1
1426	18.5338	17.6279	16.276	17.6608	17.8988	16.3302	19.8086	18.0129	17.4756	21.9578	21.5614	21.6522	22.4404	22.2487	24.39					14	14	0.873014	-1.30258	Alanine--tRNA ligase, cytoplasmic	AARS
3305	18.3888	17.8074	17.3441	16.7294	16.8483	16.3618	18.1273	16.9121	16.9682	16.3087	18.4045	17.7127	19.037	18.5349	18.7621					3	3	0.963108	-1.30269	Ubiquitin thioesterase otulin	OTULIN
4166	17.3431	17.2489	18.2435	17.5472	18.4273	17.347	16.6791	17.3509	17.3861	15.9834	16.388	18.0109	18.9842	17.6918	17.6146					2	2	0.788754	-1.30275	Glucose-induced degradation protein 8 homolog	GID8
1311	15.9371	18.3807	16.1743	17.9728	18.2011	16.9722	17.9206	16.4822	17.6472	17.5278	16.7103	17.8999	19.182	17.4121	19.4572					4	4	0.82733	-1.30441	Phosphatidylinositol 4-kinase alpha	PI4KA
3319	17.192	16.4306	17.4119	17.2492	18.9655	17.7559	16.835	17.6452	17.0879	16.3407	17.4041	17.133	19.0941	17.2135	18.4859					5	5	0.955674	-1.30527	Integrator complex subunit 12	INTS12
559	18.3516	17.1596	16.2345	17.5407	17.8112	17.3483	17.5617	17.537	16.8986	17.9346	17.2177	17.2591	20.3162	17.9506	18.0715					7	7	0.748026	-1.30894	Pre-mRNA-processing factor 6	PRPF6
4211	16.9758	17.4106	17.4054	17.6693	17.2337	17.35	17.4798	18.8214	18.0197	18.279	18.9194	17.7222	20.0368	19.6423	19.1693					4	4	1.42605	-1.30928	Uncharacterized protein C9orf78	C9orf78
4172	16.398	17.8827	16.8616	16.7588	17.2515	17.0356	18.0428	17.0059	17.5672	17.7891	17.3096	16.5086	19.3816	16.7711	19.3854					3	3	0.62179	-1.31027	NADH dehydrogenase [ubiquinone] 1 beta subcomplex subunit 11, mitochondrial	NDUFB11
1824	22.5584	17.0353	23.0376	24.2025	23.0441	23.2448	21.827	22.5113	22.6853	21.6909	21.9057	22.1289	23.3851	22.837	23.4372					25	25	2.33069	-1.31127	Vigilin	HDLBP
3005	23.8217	22.7207	25.0365	23.3687	24.6691	24.6377	23.3543	24.1029	23.5497	23.8163	23.4772	22.651	24.2287	24.8503	24.8091					22	22	1.51818	-1.31455	Plasminogen activator inhibitor 1 RNA-binding protein	SERBP1
4299	17.6959	18.8404	17.997	17.1008	16.8455	17.5346	15.4322	18.4165	16.8488	17.6267	17.0355	16.6327	17.9845	19.7623	17.4978					2	2	0.816824	-1.31657	E3 ubiquitin-protein ligase RNF14	RNF14
1828	17.8531	18.2323	16.5497	16.4269	18.4781	17.3722	17.9826	17.2383	17.4517	17.5782	16.9252	16.6783	18.8678	17.6667	18.5975					2	2	1.3608	-1.31676	Nuclear factor NF-kappa-B p100 subunit;Nuclear factor NF-kappa-B p52 subunit	NFKB2
107	18.0141	18.2245	18.2425	16.2067	17.2194	17.317	16.5676	16.9427	18.0573	18.3385	16.8322	17.4392	18.9607	18.8981	18.7083					6	6	1.38581	-1.31905	Cytospin-A	SPECC1L-ADORA2A;SPECC1L
663	16.9745	18.1629	16.9714	17.865	17.2532	17.3169	18.2091	17.5487	17.0553	16.9207	16.283	15.9853	17.2492	17.4353	18.4649					2	2	1.32057	-1.32014	Molybdopterin synthase catalytic subunit	MOCS2
2070	17.3192	16.8451	16.844	16.6831	17.8827	16.8889	16.5947	16.9655	18.5091	17.625	17.7267	18.387	19.201	18.7064	19.8082					8	7	1.53564	-1.32566	Sorting nexin-1	SNX1
2384	16.993	16.6179	17.5412	17.8053	17.1249	17.0569	17.1447	18.218	17.4794	17.3197	17.805	16.5954	19.3526	17.2409	19.1066					2	2	0.814862	-1.3267	NAD kinase 2, mitochondrial	NADK2
1111	18.97	18.4044	16.0427	17.0889	17.2168	17.5947	17.0449	16.1287	17.5559	17.1767	18.2573	17.2389	17.8949	21.2656	17.4958					6	6	0.460172	-1.32778	CAD protein;Glutamine-dependent carbamoyl-phosphate synthase;Aspartate carbamoyltransferase;Dihydroorotase	CAD
3448	16.8854	17.3764	18.055	16.9993	17.9135	17.7648	17.3457	16.9414	17.7373	17.402	17.8959	17.4394	18.7048	19.2415	18.7782					4	4	2.34334	-1.32907	E1A-binding protein p400	EP400
3135	17.1971	17.6069	16.5347	17.8265	18.4201	16.3618	16.57	17.1069	18.2204	17.8666	17.3298	17.0752	18.951	18.0529	19.2599					2	2	1.43687	-1.33075	UPF0235 protein C15orf40	C15orf40
1709	17.3233	17.1666	17.4988	16.3844	18.6795	18.765	21.0528	23.9366	23.5822	21.3909	22.7446	16.9316	21.9019	21.3502	21.8116					2	2	0.307816	-1.33216	Ras-related protein Rab-11A;Ras-related protein Rab-11B	RAB11A;RAB11B
4269	18.0396	16.1219	17.6964	17.8994	17.6845	18.1507	17.7239	17.1809	17.8901	17.9667	18.2724	17.434	19.9056	18.1571	19.6077					3	3	1.05575	-1.33245	Cleavage and polyadenylation specificity factor subunit 2	CPSF2
784	16.6744	16.7067	17.968	18.9531	16.7268	17.0604	17.1678	17.7578	16.2439	18.0074	17.1169	17.1459	18.218	17.6849	20.3834					3	3	0.697007	-1.33871	ATP-dependent 6-phosphofructokinase, muscle type	PFKM
3934	16.7403	17.8811	18.1228	18.0743	17.2828	17.4171	17.2914	17.1898	16.624	17.0974	17.3988	16.9562	18.3537	19.1387	17.9843					2	2	1.67345	-1.34143	Uncharacterized protein C10orf88	C10orf88
2593	16.5669	16.8468	18.0508	17.3335	17.4637	17.2648	17.0376	18.9656	16.653	16.6586	18.1573	17.7451	17.518	19.1496	19.9267					3	3	0.7346	-1.3444	tRNA-dihydrouridine(16/17) synthase [NAD(P)(+)]-like	DUS1L
1026	19.7419	18.1493	16.809	17.6549	17.4078	18.1292	18.1061	18.7791	18.7171	18.3943	16.8574	16.9722	18.9626	17.9618	19.3542					7	7	0.981988	-1.35157	Methylmalonyl-CoA mutase, mitochondrial	MUT
1078	17.8921	18.0472	16.9073	16.9708	17.1504	17.0278	18.9064	17.9344	17.3134	17.7165	18.002	18.8923	20.6292	17.4511	20.5865					6	6	0.537209	-1.35201	Bromodomain-containing protein 2	BRD2
8	25.3866	25.2684	25.7588	25.4755	24.8255	25.5943	25.3137	25.1622	24.8989	24.946	25.6027	24.4666	26.5752	26.2986	26.2003					6	6	1.75188	-1.35293	60S ribosomal protein L17	RPL17-C18orf32;RPL17
2184	18.1014	18.5475	17.4149	17.1881	17.725	17.5776	16.6686	18.8686	16.5436	16.5784	15.9174	17.3274	16.5437	19.1103	18.2319					2	2	0.723844	-1.35426	ER membrane protein complex subunit 2	EMC2
992	17.9361	17.3713	18.3626	16.635	17.3086	17.7744	16.9497	17.6397	17.8509	17.7321	16.5132	16.0687	19.7745	17.5814	17.0445					2	2	0.631418	-1.36214	Hexokinase-1	HK1
538	17.9667	17.7475	18.5514	18.5018	17.4284	19.174	17.9106	17.7903	16.873	17.0098	18.3476	18.1049	19.3118	17.9493	20.2883					4	4	0.793026	-1.36239	N(G),N(G)-dimethylarginine dimethylaminohydrolase 1	DDAH1
3866	17.7764	17.627	17.5418	16.6825	17.6521	17.23	17.4412	17.7322	17.4733	17.2562	18.6904	18.1101	20.4195	17.1926	20.5362					7	7	0.509686	-1.36388	Negative elongation factor A	NELFA
2017	17.181	18.9212	18.1218	18.4656	16.3094	17.1025	15.9565	17.3366	16.467	16.294	17.323	18.2238	18.7143	18.9144	18.3078					2	2	1.09661	-1.3652	Mitotic spindle assembly checkpoint protein MAD2A	MAD2L1
4561	22.6046	22.3279	22.8002	24.01	22.5791	23.3727	22.3872	22.4819	22.3265	22.4622	22.3023	21.9302	24.572	21.7145	24.5055					8	8	0.646304	-1.36577	Putative RNA-binding protein Luc7-like 2	LUC7L2
4414	16.603	16.7664	16.8291	20.5065	17.3976	17.5196	18.2967	17.5283	18.4706	17.5884	15.5052	17.2211	17.6711	17.9736	18.77					5	5	0.883234	-1.36662	BAG family molecular chaperone regulator 5	BAG5
2964	16.9558	17.0068	18.5333	17.7828	16.2859	17.9294	17.0711	16.6435	16.9118	17.4414	16.4378	17.2382	18.9479	17.7842	18.4934					4	4	1.39816	-1.3694	Cleavage and polyadenylation specificity factor subunit 7	CPSF7
4023	17.9111	16.9651	18.6735	17.1281	18.6887	16.7443	19.4415	17.2142	17.3737	17.0761	17.9397	18.0763	20.7221	16.1002	20.3818					4	4	0.378721	-1.3707	Ubiquitin-conjugating enzyme E2 T	UBE2T
92	17.1881	16.5987	17.7954	17.7316	15.8068	17.3765	17.8387	16.9571	16.7767	17.4193	16.444	18.185	18.6432	18.0634	19.4732					3	2	0.995214	-1.37718	Serine/threonine-protein phosphatase 2A catalytic subunit alpha isoform	PPP2CA
3653	17.3024	17.1511	17.3568	17.1529	16.9333	17.7592	17.3823	16.2134	17.4726	18.9266	17.6577	17.316	20.2336	17.1943	20.6107					3	3	0.508787	-1.37943	Acidic leucine-rich nuclear phosphoprotein 32 family member E	ANP32E
2339	18.1505	16.6978	17.5882	18.0873	17.9757	18.629	18.4167	18.5236	18.4727	17.4781	17.2599	16.7692	19.7192	16.0484	19.8792					4	4	0.471236	-1.37984	Lanosterol 14-alpha demethylase	CYP51A1
3993	17.393	17.1467	17.4425	18.0587	17.0229	17.3435	18.2815	19.1611	17.7345	16.8205	16.9011	16.8805	17.5523	19.0547	18.1348					2	2	1.46221	-1.37991	Ribonucleoprotein PTB-binding 2	RAVER2
1759	23.4312	24.812	24.4398	24.15	24.7027	23.8533	23.2857	23.2456	22.9041	22.1849	23.0377	24.0512	23.806	25.9548	23.6527					6	3	0.683344	-1.37994	Nuclease-sensitive element-binding protein 1	YBX1
3156	17.7084	18.1408	16.5406	17.051	15.794	17.3517	17.5211	18.3241	16.838	18.0819	17.1056	16.4132	19.1841	17.7198	18.8387					4	4	0.987553	-1.38059	LIM domain only protein 7	LMO7
3421	17.7506	19.2388	16.9328	17.1552	16.4801	18.8045	18.1385	18.0376	17.8522	18.5668	17.5515	18.0316	20.9621	16.7258	20.6096					2	2	0.425105	-1.38254	Methyltransferase-like protein 2A;Methyltransferase-like protein 2B	METTL2A;METTL2B
317	18.0717	17.6835	18.0021	18.4995	17.5665	16.8706	17.7886	17.955	17.8322	16.624	18.0613	18.3173	19.4322	18.3152	19.4031					3	3	1.00978	-1.38263	Mitogen-activated protein kinase kinase kinase 7	MAP3K7
1112	21.5411	17.5446	22.872	21.486	21.9197	21.9562	24.083	24.4788	24.6946	24.9996	24.9762	24.255	26.4858	25.2144	26.681					18	18	1.24741	-1.38347	Calreticulin	CALR
608	16.9703	17.4852	17.676	17.3726	17.7842	18.0363	18.2709	16.9851	18.5822	16.578	17.5383	16.853	18.4846	17.4854	19.1699					5	5	1.15439	-1.39023	CD2 antigen cytoplasmic tail-binding protein 2	CD2BP2
198	18.426	16.3853	17.2014	16.4928	17.5314	18.0697	16.8817	17.3914	17.5136	17.4725	16.9959	17.8366	18.4372	18.2055	19.8368					2	2	1.15869	-1.39146	Thioredoxin domain-containing protein 9	TXNDC9
1813	17.2095	17.3705	17.7905	17.3619	18.6558	17.2664	17.4496	18.9463	18.2173	16.8851	16.4094	17.7468	18.3554	18.5545	18.3125					3	3	1.60306	-1.39369	Vacuolar fusion protein CCZ1 homolog;Vacuolar fusion protein CCZ1 homolog B	CCZ1;CCZ1B
1592	16.4851	16.5645	17.6975	17.153	18.6266	20.6084	18.0962	17.9721	17.4632	18.9893	18.1192	17.348	20.1917	17.7835	20.6627					10	10	0.620449	-1.39382	Puromycin-sensitive aminopeptidase	NPEPPS
2279	17.5331	17.9741	16.4493	18.3511	17.345	16.4877	16.8322	19.5847	17.5887	17.5392	17.6399	17.4546	18.9433	19.064	18.8175					2	2	4.01531	-1.39706	ETS-related transcription factor Elf-2	ELF2
4581	17.0714	17.9084	17.6072	17.1088	17.3196	17.4705	17.1305	17.8452	16.9586	17.1897	16.7671	18.431	18.4163	20.3708	17.8083					3	3	0.694258	-1.40253	Mitochondrial fission 1 protein	FIS1
1422	18.6695	17.2592	17.9494	17.3297	17.4271	17.5568	16.2423	17.3948	17.2885	17.5636	16.447	17.2049	19.3321	17.5432	18.5526					2	2	1.07572	-1.40416	Ubiquitin-conjugating enzyme E2 R1	CDC34
766	15.9226	17.4541	17.188	17.1022	18.8969	18.1408	17.1612	15.9419	17.6228	17.7995	16.9021	17.9805	18.5131	19.9229	18.4589					3	2	1.13127	-1.40428	Cathepsin L1;Cathepsin L1 heavy chain;Cathepsin L1 light chain	CTSL
1356	18.0855	17.1525	17.8783	18.2502	17.3732	16.8393	17.7361	18.3389	17.6783	17.16	17.0321	17.6523	18.5437	17.9592	19.5626					3	3	1.3049	-1.40707	Crk-like protein	CRKL
3194	18.0343	16.7391	17.606	17.7721	16.5494	17.8036	18.5869	17.3197	18.8093	16.2628	17.5083	17.8572	19.6275	16.9915	19.2355					9	9	0.670648	-1.40875	DNA topoisomerase 2-binding protein 1	TOPBP1
4271	16.5178	18.6204	17.1846	18.1973	17.4677	17.971	17.9529	17.9284	16.2605	17.2538	16.3864	17.1429	17.3702	17.8629	19.7778					4	4	0.834553	-1.40928	Myelin expression factor 2	MYEF2
1821	15.8132	17.3045	17.8307	17.1186	17.4737	17.3552	18.6782	18.0307	17.2878	18.0593	16.8229	18.0926	19.0269	21.7053	16.4736					3	3	0.377754	-1.41033	Transcription factor A, mitochondrial	TFAM
2526	16.2425	16.8074	17.0123	16.1202	17.6037	17.5941	17.6325	16.9408	17.8124	17.8589	16.7621	16.4602	18.6693	17.454	19.1909					2	2	0.99147	-1.411	Microtubule-associated protein 1S;MAP1S heavy chain;MAP1S light chain	MAP1S
3580	21.6258	17.5916	21.5457	22.5425	23.1865	23.641	21.4724	21.8415	21.493	21.4609	20.8785	21.8561	23.5991	20.8133	24.0238					14	14	0.605574	-1.41359	T-complex protein 1 subunit eta	CCT7
140	17.0018	17.6689	17.4028	17.2609	17.4082	18.5953	17.8197	17.2695	17.4337	16.9678	16.2397	16.0734	17.9367	18.0181	17.5676					4	4	1.99733	-1.41384	AP-3 complex subunit beta-1	AP3B1
1434	17.0112	18.0859	17.8642	16.8186	17.0393	16.406	17.8848	17.3212	17.6768	17.194	17.5712	16.8388	18.3265	17.6442	19.8837					2	2	0.953263	-1.41679	Proteasome subunit beta type-3	PSMB3
3510	17.3419	18.8831	18.1401	17.576	17.4763	17.5909	17.202	18.5763	17.7264	17.5279	16.5922	17.6097	18.7329	18.1199	19.1275					2	2	1.49492	-1.41684	ATPase WRNIP1	WRNIP1
1155	21.8822	16.1947	21.5727	21.2891	22.0372	21.5526	21.9342	22.4656	21.767	22.2198	18.7752	22.4964	22.7735	21.892	23.0791					8	8	0.495324	-1.41776	Serine/threonine-protein phosphatase 2A 65 kDa regulatory subunit A alpha isoform	PPP2R1A
2718	22.3402	18.0957	23.16	21.8659	20.4416	21.7812	21.9765	22.1192	22.0602	17.07	20.889	20.9116	21.4798	20.3605	21.2862					6	6	0.463598	-1.41862	Zinc finger CCCH-type antiviral protein 1	ZC3HAV1
4440	17.5847	18.3098	16.9923	16.6481	17.8745	17.0068	18.5723	17.6572	17.7251	17.4918	17.8522	18.2602	19.5192	19.0674	19.2738					4	4	2.27597	-1.41876	Transmembrane and coiled-coil domain-containing protein 1	TMCO1
3027	17.1738	17.736	16.8982	17.4415	17.1716	16.9123	18.1757	18.5744	18.0601	17.4827	17.5268	17.4002	17.3514	21.0059	18.312					3	3	0.577953	-1.41987	Structural maintenance of chromosomes protein 1B	SMC1B
4589	24.4014	24.0212	24.7455	23.3882	23.6064	24.0794	23.8058	24.3529	24.0386	23.3005	23.1745	22.6854	24.751	23.6439	25.0255					10	10	1.42973	-1.42	tRNA-splicing ligase RtcB homolog	RTCB
3957	17.2078	17.9089	18.6612	18.0514	17.339	17.8423	16.741	19.6546	17.0046	17.3859	17.6393	17.6836	19.4475	17.4132	20.1111					2	2	0.804305	-1.42101	Non-homologous end-joining factor 1	NHEJ1
1458	18.1251	17.2479	16.5452	18.2058	17.5794	18.0618	17.0905	17.3828	18.135	17.9111	16.8303	17.4655	19.2902	18.0916	19.095					2	2	1.36775	-1.42332	Guanine nucleotide-binding protein G(q) subunit alpha	GNAQ
2891	18.0195	16.7613	17.888	16.1623	18.064	17.8107	17.4157	17.4582	17.6495	17.7604	17.631	17.9263	19.1676	19.3433	19.0845					3	3	3.62076	-1.42588	DIS3-like exonuclease 2	DIS3L2
3761	22.3148	22.5605	22.6191	22.2696	22.3721	22.2154	21.8758	21.7116	21.4267	21.7712	22.0215	21.4261	22.8523	23.8531	22.7928					9	9	1.68371	-1.42642	Regulator of nonsense transcripts 3B	UPF3B
2761	16.4863	16.4812	18.1376	18.1623	17.2603	17.1828	17.0982	17.4177	17.5597	17.6606	18.8548	17.2911	20.733	16.7193	20.6364					6	6	0.435641	-1.42739	Ubiquitin-conjugating enzyme E2 Q1	UBE2Q1
3830	17.3215	16.8355	16.6873	17.2097	17.6153	18.347	17.7072	18.0775	17.7441	17.417	17.8112	16.5336	18.5763	19.0584	18.4126					2	2	1.54998	-1.42843	DNA-directed RNA polymerase III subunit RPC6	POLR3F
1524	18.6762	17.4709	17.2581	17.1899	17.6387	17.4716	17.8263	17.4395	17.8546	16.9689	17.5286	16.5716	18.9315	17.2575	19.1658					3	3	1.01288	-1.42853	Spermine synthase	SMS
1909	17.3451	17.049	17.6993	17.8928	18.2471	17.9855	17.5276	20.9122	21.0422	20.3439	20.5083	17.3521	20.9307	20.9185	20.6446					9	9	0.624527	-1.42982	Prolow-density lipoprotein receptor-related protein 1;Low-density lipoprotein receptor-related protein 1 85 kDa subunit;Low-density lipoprotein receptor-related protein 1 515 kDa subunit;Low-density lipoprotein receptor-related protein 1 intracellular domain	LRP1
4302	17.4419	16.4194	18.904	17.2152	17.1654	18.6618	18.1439	16.9785	18.4858	17.67	18.4596	18.7356	20.5309	17.8842	20.7417					3	3	0.666442	-1.43052	Nuclear RNA export factor 1	NXF1
2212	22.6499	23.0031	18.7383	22.0643	18.9463	23.3255	23.3826	24.1275	23.9526	23.8199	22.6517	22.4669	24.5497	23.8622	24.8276					5	5	1.31253	-1.43368	Protein disulfide-isomerase A6	PDIA6
4004	17.5378	17.3625	18.603	17.0236	16.5188	18.6009	17.9222	16.777	18.6417	16.6528	19.2781	17.6734	20.2728	16.8372	20.7967					3	3	0.419083	-1.43412	39S ribosomal protein L47, mitochondrial	MRPL47
1317	18.0462	17.1415	19.0839	17.8723	16.1043	16.405	17.6078	18.0457	17.8628	18.1439	17.1771	16.7485	18.4176	19.5428	18.4201					3	3	1.21147	-1.43702	Probable helicase with zinc finger domain	HELZ
3461	17.9809	17.3475	16.945	18.1569	18.1014	18.0146	16.5478	16.7362	17.3495	16.8202	17.8843	18.092	19.8758	17.2925	19.9557					2	2	0.683847	-1.44253	Coiled-coil domain-containing protein 43	CCDC43
586	18.0815	18.9453	18.1239	18.2142	17.4778	18.418	18.2459	17.586	16.7197	16.7556	16.3756	17.1241	17.2192	17.9458	19.4199					4	4	0.991542	-1.44319	Sorting nexin-4	SNX4
2698	17.3973	18.1545	18.1735	18.3075	17.8513	17.8418	18.6553	17.1237	17.1608	17.2164	18.2309	17.2446	18.3747	20.2402	18.4193					4	4	0.96973	-1.44744	Eukaryotic translation initiation factor 3 subunit M	EIF3M
4231	17.5165	17.5232	17.3513	16.4415	17.4703	16.7286	18.1112	17.7472	17.4823	17.3457	17.038	18.1605	19.9242	17.1029	19.8624					6	5	0.663937	-1.44845	MAGUK p55 subfamily member 6	MPP6
1783	17.7458	17.6091	20.5674	20.1814	20.0759	20.3481	20.0255	18.2919	17.7939	19.1558	18.7812	18.3813	20.0845	20.1689	20.4187					6	6	2.38971	-1.45126	mRNA export factor	RAE1
2292	16.9441	17.8779	17.105	18.4585	17.6179	16.8308	16.2756	17.6056	17.6561	17.1649	18.1986	16.5619	19.4086	17.4485	19.4399					5	5	0.830243	-1.45721	Syntaxin-binding protein 2	STXBP2
3321	16.3501	18.4987	18.2153	17.5309	18.5141	17.5894	18.5288	18.5737	17.7558	18.0794	18.4326	18.5055	19.7778	19.8386	19.7807					4	4	3.40633	-1.45986	Acyl-CoA synthetase family member 2, mitochondrial	ACSF2
2744	17.4733	17.7182	17.7782	17.8554	17.7081	16.8537	17.2311	18.1237	17.7566	18.3141	16.9308	17.0827	19.4774	17.6579	19.5777					5	5	0.8941	-1.4618	BRCA1-associated protein	BRAP
3357	18.7955	17.6839	17.3604	17.0653	17.8017	16.67	17.3168	16.3895	17.3915	17.2324	17.8419	17.3976	19.5188	18.0417	19.3165					5	5	1.37929	-1.46837	Small glutamine-rich tetratricopeptide repeat-containing protein beta	SGTB
2976	17.8476	16.8508	17.0285	18.7424	17.5933	18.2857	17.2453	16.6947	19.1331	17.9296	18.4916	17.4379	19.252	19.7732	19.2447					3	3	1.85901	-1.47024	ARL14 effector protein	ARL14EP
2290	16.9045	17.8844	18.1372	18.1566	18.7162	17.0509	17.2268	17.8037	17.3629	17.5637	16.5947	17.4478	18.7516	18.193	19.0771					4	4	1.67344	-1.47185	Tubulin-specific chaperone C	TBCC
210	17.0176	17.4963	18.3305	18.3414	17.3053	16.7319	16.6535	17.0249	17.6218	17.0512	15.8402	17.936	18.478	18.5682	18.1968					4	4	1.12066	-1.47187	Chromodomain-helicase-DNA-binding protein 2	CHD2
3276	17.4625	19.5452	17.1017	18.3809	18.7247	17.6356	18.1402	17.2753	17.6362	17.0452	17.2986	16.8765	19.1051	17.8578	18.6736					2	2	1.72496	-1.47208	Zinc finger protein 622	ZNF622
2001	17.735	16.803	16.9453	18.387	16.4331	17.9012	17.8066	17.9131	17.6027	17.764	17.4591	18.122	19.4309	17.8011	20.535					3	3	0.83722	-1.47396	Translation initiation factor eIF-2B subunit epsilon	EIF2B5
1353	21.7037	23.3742	22.6973	22.4815	22.7246	21.7733	22.6456	22.118	22.2112	22.3011	22.4193	22.1751	23.6281	23.7925	23.8976					20	20	3.81854	-1.47425	Probable 28S rRNA (cytosine(4447)-C(5))-methyltransferase	NOP2
1864	23.0797	23.1347	23.954	23.1636	23.9608	23.4089	25.2872	24.7534	24.6222	24.2554	25.0807	24.5929	26.1104	26.4243	25.823					14	14	2.12212	-1.47622	60S ribosomal protein L6	RPL6
4577	18.3786	17.4353	16.6619	17.6678	17.1181	17.5813	18.1878	17.3312	17.7818	16.481	16.5076	17.4033	18.314	18.3177	18.1897					2	2	2.07101	-1.47653	EKC/KEOPS complex subunit TPRKB	TPRKB
2003	18.3809	17.0926	20.5246	17.2232	17.2939	21.0657	16.7827	17.1404	16.0387	17.2757	18.0464	17.3692	17.4731	20.0721	19.5835					6	6	0.821945	-1.47912	Heterogeneous nuclear ribonucleoprotein A0	HNRNPA0
1652	18.3214	18.0046	17.4509	16.6543	17.7638	18.0483	17.6714	17.7037	17.5828	18.191	16.8588	17.653	19.5787	17.2277	20.3362					4	4	0.662134	-1.47996	COP9 signalosome complex subunit 2	COPS2
1896	17.1686	17.3169	16.7105	17.6239	18.1337	17.7109	17.1255	16.9607	17.2493	17.1749	15.4926	18.1888	19.6517	16.2508	19.3945					3	3	0.477028	-1.48021	Exosome complex component RRP45	EXOSC9
4564	18.0593	16.3711	17.7321	17.8114	17.5318	17.5281	17.1222	17.8959	17.9194	17.6606	18.1135	18.3884	19.6451	19.1912	19.7712					3	3	2.2371	-1.48167	Dehydrogenase/reductase SDR family member 7	DHRS7
3520	18.6244	17.2855	16.5138	16.4348	18.8296	17.229	18.6137	17.1865	17.0412	17.7486	17.5798	16.6292	17.9455	17.6773	20.7838					4	4	0.634822	-1.48303	Paired amphipathic helix protein Sin3a	SIN3A
3290	17.6483	18.005	16.5462	17.862	17.694	18.2056	18.3753	18.1534	17.1495	17.5336	16.9001	17.5372	19.0531	18.0632	19.3141					5	5	1.56832	-1.4865	Fermitin family homolog 2	FERMT2
2507	17.9947	17.9217	17.6726	16.9754	17.836	17.9952	17.7724	17.3154	16.6328	17.8081	17.7844	17.4995	19.2216	19.5494	18.7849					5	5	2.4457	-1.48795	Terminal uridylyltransferase 7	ZCCHC6
4342	16.587	17.1862	18.8876	17.3422	17.2757	17.577	16.5403	18.0649	18.1066	16.7109	17.6856	17.5204	19.6273	16.8897	19.8677					2	2	0.675289	-1.48927	Prenylcysteine oxidase 1	PCYOX1
3608	17.9715	22.4757	22.1445	17.1709	22.5669	21.5304	22.5477	22.3512	22.9653	21.5808	22.8911	22.4045	24.0939	23.3422	23.9089					14	14	1.54522	-1.48954	Myb-binding protein 1A	MYBBP1A
3411	20.2845	16.9041	20.1787	20.9006	18.8358	20.3816	17.7111	19.1299	19.6902	16.991	17.8917	16.4671	19.8148	17.9911	18.0151					6	6	0.951086	-1.49043	Far upstream element-binding protein 3	FUBP3
1989	17.2176	17.3956	17.4962	17.1863	17.5485	17.3991	16.7932	16.7495	16.2419	17.1178	17.1331	17.8363	18.7808	19.5243	18.2535					6	6	1.56469	-1.49048	Protein flightless-1 homolog	FLII
3451	16.9274	16.5764	18.2829	18.7059	18.0168	18.2372	16.7656	17.4502	17.5899	17.779	17.0901	17.5397	20.0136	17.4349	19.4437					9	9	0.860254	-1.49444	Intraflagellar transport protein 74 homolog	IFT74
695	17.7305	17.9475	17.6046	17.1987	18.0534	17.9433	18.0848	17.7971	16.7581	17.5295	16.8228	16.669	18.0558	18.4802	18.9728					2	2	1.78945	-1.49579	Ferritin heavy chain;Ferritin heavy chain, N-terminally processed	FTH1
4063	24.1964	24.5442	24.7592	24.4409	24.9101	24.1048	24.6033	24.1466	24.4317	23.892	24.8862	24.4824	26.0781	25.6671	26.0063					33	31	2.04652	-1.49696	Nucleolar RNA helicase 2	DDX21
3706	17.0018	18.9954	17.6396	18.2152	17.4924	17.6052	18.1453	17.4104	17.0793	17.9108	17.3387	18.7204	19.5774	18.2257	20.6627					2	2	0.859229	-1.49865	Chitinase domain-containing protein 1	CHID1
1532	18.0635	17.7718	16.3728	17.3266	17.7729	18.3137	18.1456	17.7135	19.1631	17.0198	17.4004	18.4143	20.1831	17.1404	20.013					4	4	0.631053	-1.5007	Biliverdin reductase A	BLVRA
3846	17.3988	16.9501	16.8517	17.2666	17.9678	18.2906	17.6362	16.2296	18.1892	18.926	17.3813	17.7053	20.0943	17.7256	20.6956					7	7	0.666391	-1.50096	Peptidyl-prolyl cis-trans isomerase-like 3	PPIL3
4013	16.7681	18.0711	18.243	17.4406	18.6456	18.2361	17.2982	18.8357	16.7361	16.8331	17.3939	18.7472	19.9072	17.9404	19.6298					3	3	0.8316	-1.50101	High mobility group protein 20A	HMG20A
1766	24.1075	23.2957	24.0633	24.6384	24.9095	25.2735	22.8819	23.6224	23.4284	23.2245	22.8063	23.1111	24.8203	23.5033	25.3225					6	2	1.26562	-1.50141	Tubulin beta-4B chain;Tubulin beta chain;Tubulin beta-2B chain;Tubulin beta-2A chain	TUBB4B;TUBB;TUBB2B;TUBB2A
2304	18.0456	18.399	17.9314	16.8823	17.3512	17.9946	17.5535	17.0636	16.8782	17.9343	17.2384	17.4371	17.5896	18.2998	21.2288					5	5	0.592948	-1.50281	Alpha-internexin	INA
899	17.8137	17.5362	17.4928	16.486	17.6921	17.6067	17.8392	17.236	18.1393	18.6221	18.7141	18.4875	19.4999	20.7138	20.1197					3	3	1.86895	-1.50325	Translationally-controlled tumor protein	TPT1
1503	17.1758	17.5622	17.6038	18.7377	17.194	16.4216	18.2279	17.7208	17.3067	17.0939	18.0037	18.55	19.4259	18.9778	19.7549					5	4	1.45281	-1.50367	Ribosomal protein S6 kinase alpha-3	RPS6KA3
161	17.9902	17.0844	18.481	16.9442	17.9068	18.2513	17.9704	17.7607	18.2232	17.9999	17.5222	18.2075	20.4797	17.6774	20.0881					2	2	0.770813	-1.5052	Acetyl-coenzyme A transporter 1	SLC33A1
4113	16.4083	17.8786	17.8029	18.2658	17.1828	17.483	16.8263	17.6833	17.5281	17.6881	17.6593	17.5906	19.4423	18.5499	19.463					6	6	2.11935	-1.50574	SPATS2-like protein	SPATS2L
3886	17.2302	16.97	16.5479	17.8494	18.0605	16.9707	18.0051	17.5104	17.9334	17.8188	18.5833	17.7122	19.3049	19.8475	19.4795					6	6	2.0447	-1.50589	SWI/SNF-related matrix-associated actin-dependent regulator of chromatin subfamily A containing DEAD/H box 1	SMARCAD1
868	23.5249	23.1189	23.4434	24.2198	24.1581	24.1495	22.7068	22.9264	23.2007	23.3126	22.8461	23.4939	24.8667	23.9909	25.3327					23	23	1.5852	-1.51259	C-1-tetrahydrofolate synthase, cytoplasmic;Methylenetetrahydrofolate dehydrogenase;Methenyltetrahydrofolate cyclohydrolase;Formyltetrahydrofolate synthetase;C-1-tetrahydrofolate synthase, cytoplasmic, N-terminally processed	MTHFD1
2204	17.6253	17.4453	17.3985	17.4097	16.6803	17.3895	17.5089	18.8216	17.4181	17.5765	16.6748	16.3839	18.4974	17.2116	19.4711					3	3	0.949856	-1.51496	Eukaryotic translation initiation factor 4H	EIF4H
613	17.0304	17.3952	17.6505	17.7134	17.2554	18.6097	17.0677	17.3768	17.681	17.5449	17.8121	17.874	19.2697	18.7123	19.795					4	4	2.00282	-1.51535	Sphingosine-1-phosphate lyase 1	SGPL1
2027	17.1409	17.9576	16.9514	17.0133	18.478	17.8415	17.6823	16.8703	18.029	18.8808	18.4579	16.6811	19.9791	18.627	19.9648					2	2	0.872328	-1.51701	Serine/threonine-protein phosphatase 2A 56 kDa regulatory subunit gamma isoform	PPP2R5C
2968	17.4597	17.6126	18.3899	17.902	18.1899	17.1891	16.9714	16.7227	17.3791	17.2713	16.6947	17.4852	19.6837	16.9656	19.3619					2	2	0.78884	-1.51997	Methyltransferase-like protein 13	METTL13
3155	16.9098	17.847	16.2592	17.5503	17.9611	17.7215	17.655	17.9394	17.2465	17.8758	18.0132	16.8699	19.369	18.3018	19.6533					5	5	1.30367	-1.52174	Probable tRNA pseudouridine synthase 1	TRUB1
774	17.1831	16.3171	17.4065	17.4678	19.2582	17.8034	19.0313	18.1473	18.1932	17.1133	16.9524	18.1015	19.688	17.4521	19.593					7	7	0.870574	-1.52198	Laminin subunit beta-1	LAMB1
3665	17.8015	16.7313	17.774	17.4843	17.8389	17.1994	18.6893	17.2421	18.2395	18.5515	17.8777	17.4128	20.1187	18.4333	19.8569					5	1	1.156	-1.52226	Tubulin beta-6 chain	TUBB6
4055	17.6316	17.6382	16.8332	16.0496	17.2563	17.2241	17.3746	18.345	17.2797	17.7255	17.7578	18.3066	20.2808	17.7908	20.3172					8	8	0.829148	-1.53299	Gephyrin;Molybdopterin adenylyltransferase;Molybdopterin molybdenumtransferase	GPHN
1954	18.9661	17.8059	17.2364	16.5733	17.7698	16.9717	16.7729	17.1578	18.3418	18.0597	17.2039	17.0113	19.5301	18.0929	19.2531					4	4	1.31657	-1.53375	Syntaxin-4	STX4
4433	17.6561	17.736	17.9352	17.951	17.7809	17.9089	17.4465	18.5862	17.3965	17.0389	17.8706	18.23	18.5005	20.8673	18.3798					6	6	0.804018	-1.53603	Protein kinase C-binding protein 1	ZMYND8
1227	18.1965	16.525	18.2919	17.6461	16.6602	17.6412	17.506	17.9134	17.3345	17.4667	17.7204	17.1711	19.4268	17.9583	19.5842					6	6	1.3284	-1.53705	Glycogen debranching enzyme;4-alpha-glucanotransferase;Amylo-alpha-1,6-glucosidase	AGL
3602	18.7921	16.7676	17.4577	18.4766	16.4282	16.3233	17.5791	17.169	17.6782	17.5378	17.6227	17.1231	19.5367	17.5429	19.8185					3	3	0.984142	-1.53814	O-acetyl-ADP-ribose deacetylase MACROD1	MACROD1
2737	18.9325	17.1131	16.8757	17.4348	18.4095	18.4676	16.87	17.3957	17.3793	17.8955	16.5302	16.7537	17.9546	18.6987	19.1408					3	3	1.31815	-1.53821	HD domain-containing protein 2	HDDC2
1270	18.3224	16.3985	18.7936	17.5267	18.2773	17.7934	17.5547	17.4427	17.5546	17.3542	17.9717	17.9105	18.789	20.7788	18.2854					2	2	0.91404	-1.53894	Vitamin K-dependent gamma-carboxylase	GGCX
4142	17.589	17.4674	18.4407	17.6012	17.9042	17.9116	18.7111	16.7113	17.6406	17.5368	17.6992	19.1718	20.8018	16.9064	21.3251					5	5	0.445439	-1.54188	Pyridoxine-5-phosphate oxidase	PNPO
3082	17.5238	17.4361	17.9513	17.9721	18.0084	18.1587	17.6137	17.1359	18.2004	17.6784	18.1525	18.5583	19.5898	19.384	20.0411					5	5	2.0696	-1.54193	TBC1 domain family member 15	TBC1D15
1729	17.7031	17.3946	17.4534	16.783	17.4539	17.8297	16.9694	17.3857	16.3928	16.9992	19.1434	17.6814	20.2314	19.9827	18.2397					3	3	0.801231	-1.54326	E3 ubiquitin-protein ligase RBX1;E3 ubiquitin-protein ligase RBX1, N-terminally processed	RBX1
2251	16.3642	18.6081	16.4771	17.2424	18.2292	17.7974	17.3008	18.2548	17.982	16.9649	17.613	17.8822	19.6084	18.3896	19.0931					5	4	1.58862	-1.54364	Ribosomal protein S6 kinase alpha-1	RPS6KA1
3710	16.8545	18.7502	16.5119	16.5314	17.6298	17.5294	17.1478	18.6773	18.4079	18.1116	17.923	15.9938	18.6684	19.0728	18.9247					4	4	1.05741	-1.54578	Protein LSM14 homolog B	LSM14B
499	17.3379	18.3239	17.6737	16.1724	17.9193	17.5895	18.0279	17.4459	18.296	16.5707	18.3646	17.3873	19.2551	18.0958	19.6133					4	4	1.05075	-1.54721	GTPase Era, mitochondrial	ERAL1
4140	16.7493	16.7617	16.2654	18.594	18.2873	17.5864	17.9033	17.2477	16.8394	17.3069	18.3004	17.4659	19.6678	18.6963	19.3524					5	5	1.674	-1.54775	Protein kintoun	DNAAF2
4184	17.7373	17.9335	17.727	17.2857	16.7376	17.312	17.4027	17.9916	17.2852	17.3292	16.5175	17.5456	19.2137	17.3109	19.5195					2	2	0.957093	-1.5506	DDB1- and CUL4-associated factor 16	DCAF16
1345	17.6393	17.5021	18.0721	17.7773	18.7764	17.7344	17.846	17.8654	17.748	17.7659	17.8058	17.5336	18.5698	20.6407	18.5527					5	5	1.04438	-1.55259	Ubiquitin carboxyl-terminal hydrolase 5	USP5
3074	17.2141	18.164	17.0513	18.0131	16.9017	16.1928	17.3013	17.7809	16.8969	17.02	17.5457	16.986	19.2249	17.958	19.038					2	2	1.6361	-1.55638	Adenosine 3-phospho 5-phosphosulfate transporter 1	SLC35B2
983	17.0892	17.6389	17.951	17.0518	18.1704	17.6431	17.6043	17.1765	17.6533	16.8558	18.0567	18.2885	20.5209	16.8703	20.4811					6	6	0.532189	-1.55712	Negative elongation factor E	NELFE
4037	16.0155	18.0396	17.301	17.609	17.5743	17.6102	18.0212	17.3383	17.3042	16.6735	17.9986	17.3715	19.9012	17.3868	19.4271					3	3	0.83916	-1.55715	39S ribosomal protein L40, mitochondrial	MRPL40
1880	16.7948	16.964	17.5858	17.4132	16.4886	18.0512	16.8684	17.396	17.9516	18.2991	16.7575	18.3461	19.6536	18.6626	19.7728					7	2	1.16704	-1.56214	Transducin-like enhancer protein 4	TLE4
1724	17.2646	20.3791	22.5007	17.3798	18.3956	18.2296	22.1991	22.0385	22.3962	20.0455	17.0407	21.3383	21.6892	20.5353	20.8883					5	5	0.520908	-1.56272	40S ribosomal protein S24	RPS24
2542	18.2258	18.3312	17.2613	17.2643	17.9454	16.9142	17.8313	16.8393	16.814	17.1241	17.5341	17.0808	18.7112	18.5987	19.1188					3	3	2.72828	-1.56323	HEAT repeat-containing protein 6	HEATR6
680	16.5543	16.9175	18.3693	17.4233	18.6643	17.0942	17.8718	17.4846	17.2723	18.1042	15.9691	17.2867	19.3775	17.8784	18.8032					4	2	0.965328	-1.56637	Tyrosine-protein kinase ABL1	ABL1
4631	16.8611	16.2916	17.3454	17.0207	17.5931	17.2368	17.5684	18.4001	18.1058	16.7286	17.8338	17.4293	19.073	18.2791	19.3394					2	2	1.58602	-1.56661	O-acetyl-ADP-ribose deacetylase 1	OARD1
546	17.3077	18.1436	16.863	20.6158	20.4274	20.6349	21.2657	21.1188	21.4155	21.8274	21.4671	21.3988	24.1738	22.9627	22.2569					10	10	1.27728	-1.5667	Mitochondrial import receptor subunit TOM70	TOMM70A
1632	16.4147	16.7601	16.3225	17.2967	17.2372	18.1162	18.1876	17.5824	17.8793	17.337	17.8951	15.6161	18.4177	16.7058	20.4251					2	2	0.542931	-1.56682	Ribose-phosphate pyrophosphokinase 1;Ribose-phosphate pyrophosphokinase 2;Ribose-phosphate pyrophosphokinase 3	PRPS1;PRPS2;PRPS1L1
2824	16.696	17.7396	17.359	18.1599	17.0599	17.4891	17.5401	18.0241	17.4934	17.7614	17.0043	17.9137	19.4334	17.2446	20.7022					4	4	0.679269	-1.56691	Syntaxin-12	STX12
450	18.07	18.0697	17.5053	16.8092	16.756	16.4194	17.1116	17.823	16.3885	17.8276	17.8565	16.9057	19.8997	20.1674	17.234					2	2	0.728581	-1.57045	Serine/threonine-protein phosphatase 6 regulatory subunit 2	PPP6R2
3796	17.6963	17.3793	17.3442	18.2112	18.9991	19.2154	17.3328	17.9355	17.0562	18.2081	16.2006	17.6166	20.3136	16.8517	19.574					5	5	0.578906	-1.57131	Protein FAM192A	FAM192A
3609	17.9558	17.2646	18.0525	17.4686	17.1196	17.752	18.0945	18.2881	17.3825	16.6869	17.223	18.3654	19.5297	17.8604	19.6047					3	3	0.977239	-1.57319	Mitochondrial genome maintenance exonuclease 1	MGME1
3397	16.9967	17.5717	18.1886	17.3034	17.2986	17.6135	17.5005	17.2693	18.3699	17.0047	17.5223	17.056	19.3831	17.6277	19.2963					3	3	1.24371	-1.57464	Zinc finger C2HC domain-containing protein 1A	ZC2HC1A
4038	17.063	17.8482	18.7005	17.3587	17.6976	18.0925	18.202	16.9664	17.7567	16.3884	17.5864	18.351	19.998	17.1989	19.8531					2	2	0.664417	-1.57472	Fructose-2,6-bisphosphatase TIGAR	TIGAR
4114	18.4089	17.1423	17.7595	17.4092	17.1864	18.1579	17.8819	17.7112	17.0931	17.1365	17.6026	17.0124	20.2371	17.5217	18.7171					2	2	0.91212	-1.5748	ATP-binding cassette sub-family F member 3	ABCF3
3445	18.7859	17.9296	18.4504	17.9753	17.661	16.6216	17.9474	17.3007	18.3377	17.9598	18.0839	17.1558	19.9363	18.1117	19.8815					2	2	1.11302	-1.57665	Histone-lysine N-methyltransferase EHMT2	EHMT2
218	16.6117	18.1639	17.4038	17.7843	18.4429	16.9762	16.912	16.3345	18.8248	16.6367	17.6876	17.4833	18.2557	18.1281	20.1614					3	3	1.0124	-1.57919	Programmed cell death protein 5	PDCD5
4425	17.5996	16.6029	16.3669	19.1605	16.2661	17.9811	16.5087	17.2881	17.8422	16.9077	17.6484	17.6325	19.0813	18.8081	19.0406					4	4	2.43965	-1.58049	Zinc transporter ZIP10	SLC39A10
2132	19.2848	16.9992	21.3538	17.582	17.5108	17.3815	20.6841	20.1397	17.9979	17.6168	20.6957	20.6983	21.1209	21.7582	20.8741					3	3	0.67751	-1.58082	E3 ubiquitin/ISG15 ligase TRIM25	TRIM25
4509	17.0957	16.9817	16.5954	17.6295	17.2624	18.1278	16.9156	18.2196	17.4225	18.0966	17.5753	17.0432	18.6458	18.5336	20.2826					6	5	1.15926	-1.58231	Cofilin-2	CFL2
1282	16.8969	18.3369	16.3014	16.9554	18.5848	16.9696	17.7534	16.175	17.8712	17.5849	17.2639	16.5088	20.016	16.1952	19.8955					5	5	0.540115	-1.58298	Adenylyl cyclase-associated protein 2	CAP2
1385	16.7115	18.7616	17.1925	17.5082	17.2435	17.3814	17.4154	16.8417	15.9892	18.0719	17.9901	18.0775	19.6909	20.0009	19.2008					3	3	2.60087	-1.58437	DNA-binding protein RFX5	RFX5
2652	16.3483	18.1724	17.9769	18.2901	17.9259	17.6216	17.0933	16.8705	18.4928	16.7543	17.5768	17.6891	19.6699	17.1655	19.9393					3	3	0.785394	-1.58484	Myosin phosphatase Rho-interacting protein	MPRIP
3978	17.3009	16.8119	18.679	17.2116	17.1746	16.9065	16.896	17.8852	17.1788	17.6267	17.7239	18.3563	19.7417	19.2261	19.4947					4	4	2.35932	-1.58518	Ras-related GTP-binding protein C	RRAGC
1928	17.41	17.5562	18.1041	17.158	17.203	18.044	17.4901	17.9076	16.9368	17.9514	18.9858	17.5485	20.3561	17.811	21.0807					4	4	0.666485	-1.58734	Nuclear cap-binding protein subunit 1	NCBP1
895	17.9186	17.4018	17.0615	17.3098	16.3932	17.2825	17.7887	17.3586	16.581	17.3675	17.4379	16.8675	17.7176	19.7734	18.9578					13	4	1.19907	-1.59196	Sodium/potassium-transporting ATPase subunit alpha-3	ATP1A3
4273	18.0615	18.2476	18.0505	18.3519	17.4436	18.2827	17.4003	18.866	15.999	17.3448	17.3936	18.1247	19.7679	17.8022	20.0692					6	6	0.989721	-1.59205	RNA-binding protein 27	RBM27
1393	16.8487	18.1713	18.3402	16.7679	17.9725	17.7439	16.9653	18.658	18.29	17.5726	17.6037	18.1576	19.0724	18.4256	20.6231					2	2	1.1049	-1.59573	26S proteasome non-ATPase regulatory subunit 8	PSMD8
3682	17.8161	17.0475	17.5011	16.8337	19.5598	17.641	17.5759	17.7238	16.9778	18.2926	17.4894	17.7051	19.8826	17.6715	20.7207					5	5	0.782519	-1.59589	Protein PBDC1	PBDC1
1334	17.063	16.9827	18.3271	17.7821	17.5833	17.1093	17.8601	17.4355	17.4054	18.0709	16.5374	17.9364	19.4453	18.0841	19.8063					4	4	1.04507	-1.59701	Glycerol-3-phosphate dehydrogenase, mitochondrial	GPD2
4644	16.9087	17.4057	17.7264	17.6417	17.3814	17.9221	18.5109	18.9594	16.6529	17.9536	18.5238	17.0952	19.8469	18.6864	19.8377					4	4	1.32196	-1.59947	Ubiquitin carboxyl-terminal hydrolase isozyme L5	UCHL5
587	17.5844	18.4091	16.8438	18.2103	17.6442	17.1464	16.7063	18.9867	16.968	17.8783	17.7945	16.3227	18.6111	20.8097	17.3775					3	3	0.643265	-1.60091	ZW10 interactor	ZWINT
6	17.8058	16.9784	18.4479	17.8883	18.4997	17.8351	18.2137	18.4263	18.255	14.9922	17.2282	18.079	17.3565	17.1531	20.5961					2	2	0.481417	-1.60209	Transmembrane emp24 domain-containing protein 7	TMED7-TICAM2;TMED7
4194	18.3926	16.482	17.4654	18.5688	16.7422	17.8996	17.6192	17.8968	17.5276	17.8641	16.7351	17.4684	20.0099	16.8956	19.9718					2	2	0.671475	-1.60322	Protein AATF	AATF
3174	17.9931	16.8576	17.7893	17.504	17.9437	18.0364	18.6043	17.9298	16.866	18.1313	16.2106	16.0998	18.647	17.7194	18.8851					2	2	1.00393	-1.60328	Beta-catenin-like protein 1	CTNNBL1
316	17.8074	16.5833	17.031	18.6466	18.0469	16.9527	17.2924	19.5903	16.1577	17.3702	18.3335	17.7059	19.2808	19.4872	19.4594					4	2	2.28628	-1.60596	Inositol hexakisphosphate and diphosphoinositol-pentakisphosphate kinase 2	PPIP5K2
2473	17.0809	18.3564	18.0575	19.5066	18.2901	17.0309	18.0376	17.827	17.7321	18.4879	17.8033	17.8164	19.4014	19.8845	19.6456					5	5	2.42527	-1.60801	Terminal uridylyltransferase 4	ZCCHC11
4237	16.7987	18.0067	17.1487	16.8084	17.4167	17.1523	16.9253	17.9264	17.5754	18.7424	16.2264	19.2614	20.1167	19.3012	19.6369					4	4	0.765743	-1.60821	Thyroid transcription factor 1-associated protein 26	CCDC59
1553	17.8382	16.9193	17.6408	18.1053	16.9765	18.3471	17.7331	17.6346	18.0533	18.5589	17.3172	16.913	19.9948	17.4062	20.2168					5	5	0.714768	-1.60957	Protein transport protein Sec24C	SEC24C
3180	17.4122	17.522	17.7844	17.1208	17.439	17.6227	18.62	17.1939	18.0345	17.2293	17.8601	17.1429	19.2183	18.8607	18.9819					5	5	2.5287	-1.60957	Titin	TTN
2327	17.1982	18.2951	18.5515	17.8299	15.6642	18.463	18.8089	17.586	17.6699	17.8891	17.8385	17.8238	19.4975	21.6931	17.1897					3	3	0.547521	-1.60964	NADH dehydrogenase [ubiquinone] 1 alpha subcomplex subunit 5	NDUFA5
2157	21.6285	21.4085	21.8543	22.2785	22.2031	21.7085	21.5821	21.605	21.7115	21.1128	21.1271	21.2566	23.4714	21.5372	23.3189					12	12	1.2154	-1.61034	Ribosomal RNA processing protein 1 homolog B	RRP1B
3335	21.5669	17.8758	19.8404	21.3842	17.8887	21.8106	21.1281	22.2218	21.7553	21.5855	17.8108	21.9932	21.7705	22.7083	21.7524					4	1	0.517756	-1.61391	RNA-binding protein Musashi homolog 2	MSI2
3542	17.6631	17.7437	17.4229	18.2059	17.3606	18.1663	18.1453	18.3591	17.7848	17.9829	16.7156	16.8712	19.3214	17.6362	19.4579					3	3	1.07113	-1.61529	E3 ubiquitin-protein ligase RING2	RNF2
711	17.7174	16.8901	17.4337	16.5553	17.6417	17.2948	17.6539	17.3229	17.7936	18.2758	16.5061	17.0176	18.8774	18.1433	19.6247					3	3	1.12083	-1.61531	Heat shock protein beta-1	HSPB1
17	16.6295	17.6832	16.8621	17.8167	16.9135	17.5378	16.6171	18.5509	17.7767	17.8345	17.8782	17.6629	20.1277	17.8489	20.2526					4	4	0.966506	-1.61784	Extended synaptotagmin-2	ESYT2
2894	17.5026	16.3358	17.6941	18.7572	16.9569	18.134	17.602	17.8514	17.191	18.36	16.4719	17.2062	18.7738	19.1284	18.9935					4	4	1.3536	-1.61922	Threonine synthase-like 1	THNSL1
3168	18.8328	18.7724	18.3344	17.6976	17.3183	16.7212	18.2507	17.0752	17.6283	18.6946	17.4984	18.163	19.8087	20.1989	19.2066					12	12	1.64055	-1.61944	Nesprin-2	SYNE2
2168	17.8463	17.7508	18.3986	22.3464	22.5243	21.6503	22.1185	23.3768	23.9128	21.1583	21.9548	19.3806	22.2689	23.02	22.0691					45	44	0.930987	-1.62142	Golgin subfamily B member 1	GOLGB1
3373	18.158	17.7651	18.5379	17.9653	16.7404	17.3339	18.0119	17.7432	18.1822	18.1164	17.223	16.5835	19.2036	18.4621	19.123					3	3	1.49351	-1.62194	Sororin	CDCA5
1944	20.4857	20.8201	20.9657	20.945	17.1604	19.8731	20.5128	20.8039	20.673	20.4052	20.1932	20.4899	22.0294	21.0136	22.9119					7	7	1.36419	-1.62221	Transducin beta-like protein 3	TBL3
3045	16.7266	16.7371	18.1202	17.105	16.7716	16.7912	17.9107	17.1636	16.9115	17.7191	16.7971	17.2179	18.4219	19.7265	18.4543					4	4	1.48708	-1.62288	AT-rich interactive domain-containing protein 1B	ARID1B
2536	17.426	17.9001	18.5873	16.9131	17.2803	16.2686	17.6748	16.7963	18.1258	16.3522	16.0409	17.1609	17.5692	18.334	18.5265					5	5	1.66708	-1.62525	Very large A-kinase anchor protein	CRYBG3
1049	18.3921	18.2113	17.5734	17.4255	17.885	17.623	17.0713	17.5721	17.9467	17.8073	18.5086	17.0959	20.0344	18.5115	19.7478					5	5	1.23234	-1.62729	Glycine dehydrogenase (decarboxylating), mitochondrial	GLDC
718	18.6743	18.9162	16.3469	18.0618	17.9106	18.7241	17.7593	16.1116	17.6546	17.8723	18.1251	18.6998	20.7866	18.53	20.2635					4	4	1.05556	-1.62766	Sodium/potassium-transporting ATPase subunit beta-1	ATP1B1
3626	18.3511	18.1196	17.0521	18.1059	17.5248	17.93	16.695	16.6546	17.1521	17.6525	17.1249	17.5675	18.9612	19.0205	19.2514					3	3	3.02905	-1.62939	Protein LLP homolog	LLPH
1518	20.8891	17.2517	20.7941	21.2659	20.4762	20.734	16.0165	20.0877	19.8826	20.4667	20.2395	17.5903	21.165	20.9067	21.1136					5	4	0.813987	-1.62956	Arf-GAP domain and FG repeat-containing protein 1	AGFG1
1982	17.4512	18.5714	17.7292	17.8246	18.1284	17.0357	17.9741	18.5144	16.6163	17.0788	17.8872	17.4157	18.2009	21.372	17.7031					4	4	0.626067	-1.63142	Delta(3,5)-Delta(2,4)-dienoyl-CoA isomerase, mitochondrial	ECH1
652	17.6395	18.1421	17.5433	17.3675	17.0998	17.7516	17.5532	17.8153	17.5115	17.4626	16.4536	16.9086	19.6422	17.6105	18.4684					2	2	1.16777	-1.6321	Thioredoxin domain-containing protein 12	TXNDC12
2955	18.4925	17.9208	17.1023	16.3571	17.5059	17.4437	17.8517	18.5915	18.0364	17.8583	16.7987	18.6651	18.8084	20.516	18.897					2	2	0.988373	-1.63311	Uncharacterized protein C12orf45	C12orf45
468	17.4108	17.4493	18.9159	17.3844	17.0449	16.5282	17.5805	17.3646	17.5912	17.7255	17.9185	18.0172	18.4676	20.2137	19.8804					2	2	1.40443	-1.63349	NADH dehydrogenase [ubiquinone] iron-sulfur protein 6, mitochondrial	NDUFS6
441	17.0021	18.0222	18.8352	17.8095	16.8195	18.605	17.4275	16.7221	18.2528	17.4208	17.0762	18.0157	20.2581	17.3721	19.7856					9	9	0.808713	-1.6344	CLIP-associating protein 2	CLASP2
909	17.9973	18.1238	17.381	17.9881	16.491	19.3863	16.9485	17.1257	17.0838	17.8197	19.3559	17.1647	20.3516	18.6108	20.2828					3	3	0.881981	-1.63496	CD99 antigen	CD99
1778	23.1495	18.0201	22.5516	17.4236	19.9793	19.8823	20.0033	20.8417	20.9121	19.51	19.7334	19.1725	20.5024	23.1178	19.7044					12	12	0.716681	-1.63623	General transcription factor II-I	GTF2I
3807	17.1155	17.3296	17.4411	17.5489	16.7055	17.1759	18.1357	17.5056	17.3573	17.359	16.8864	17.8479	19.676	18.21	19.1258					4	4	1.48945	-1.63948	Protein FAM107B	FAM107B
922	25.4624	24.8636	25.8395	24.8214	24.4377	24.7394	24.9039	25.1788	25.0045	24.5269	24.1333	23.5718	26.2335	24.6081	26.3154					14	14	1.24092	-1.64162	Heterogeneous nuclear ribonucleoprotein L	HNRNPL
2389	18.0204	18.2694	17.4001	17.1069	17.5763	16.8791	17.4423	17.5608	17.4901	17.4311	17.3325	17.6273	18.8198	19.7925	18.7059					7	7	2.00523	-1.64243	AT-rich interactive domain-containing protein 4B	ARID4B
4548	18.6692	18.1714	18.2017	16.2441	18.1436	17.0512	17.5841	16.9836	17.3247	16.8695	17.8267	17.0651	18.4911	18.6253	19.5814					3	3	1.66264	-1.64549	Zinc finger protein 281	ZNF281
625	17.0904	16.3579	16.4472	16.8383	17.3774	18.0183	16.8552	17.8651	17.1302	16.4703	17.4506	17.5921	19.6986	16.8222	19.9363					5	5	0.709177	-1.64804	STAM-binding protein	STAMBP
4156	17.197	17.2259	17.2622	15.6096	16.8446	17.8007	17.5809	18.7764	17.2002	16.5574	17.5039	17.835	19.9398	16.8604	20.0459					7	7	0.673206	-1.6499	WD repeat-containing protein 70	WDR70
3399	16.9187	17.7383	17.1818	17.3559	17.1479	18.111	18.1305	17.4001	16.9105	18.1582	18.9011	17.5657	20.1754	19.6216	19.7813					5	1	1.7677	-1.65107	Nuclear envelope pore membrane protein POM 121	POM121
2919	22.2811	21.1891	21.8126	20.9498	21.4333	22.439	20.4839	21.2564	20.5166	21.4717	21.101	17.6693	22.1817	20.4759	22.5483					8	8	0.532818	-1.65463	Mimitin, mitochondrial	NDUFAF2
1675	17.1897	18.3281	17.1402	17.7285	17.5868	17.6035	17.6148	17.6203	17.598	18.2375	16.9687	17.1271	20.3145	16.8512	20.1318					3	3	0.623374	-1.65472	WD repeat-containing protein 5	WDR5
1042	16.9691	17.7632	16.7513	18.8252	18.1331	17.772	17.155	17.7733	17.7402	16.6975	17.1273	17.1003	18.6618	19.198	18.0322					3	3	1.97985	-1.65561	DNA repair protein complementing XP-A cells	XPA
1222	18.2276	17.0157	19.2923	17.6142	20.2569	17.4928	16.6774	17.4619	17.0401	18.272	16.8207	17.4604	20.1857	17.5583	19.7793					10	10	0.83711	-1.6567	Replication factor C subunit 1	RFC1
2266	19.977	17.6675	21.5139	21.6753	20.8609	20.9707	21.7596	20.5586	21.803	19.3057	21.847	18.2495	21.4426	22.9736	19.9575					4	4	0.52965	-1.65711	Splicing factor 1	SF1
768	17.603	17.5149	17.9349	18.1818	18.1988	18.047	16.9533	17.9334	17.3946	18.0004	16.864	18.0311	18.8517	19.7461	19.2701					2	2	1.63552	-1.65743	Adenine phosphoribosyltransferase	APRT
3553	18.0812	18.1308	18.334	16.2292	16.9992	16.6857	17.4155	18.1435	18.3442	16.486	16.4359	17.9426	18.8262	17.8194	19.2028					3	3	1.21228	-1.6613	Phosphoinositide 3-kinase regulatory subunit 4	PIK3R4
2248	17.4458	18.6171	17.2043	16.9526	17.0354	18.3756	17.3176	18.2323	17.0792	17.7145	16.8883	17.6413	19.2515	19.0666	18.9211					3	3	2.39194	-1.66505	Disks large-associated protein 5	DLGAP5
1456	17.426	17.7038	17.9224	17.1156	16.0215	16.9427	16.797	16.4225	17.5724	17.9459	17.7439	17.686	20.2949	18.0175	20.0612					7	7	1.07628	-1.66594	DNA ligase 3	LIG3
3790	17.5146	17.8772	17.5058	18.0062	17.1729	18.1312	17.9247	19.0475	18.2907	17.2933	17.8834	17.1827	17.3658	20.768	19.2384					3	3	0.763048	-1.67094	DNA-directed RNA polymerase I subunit RPA49	POLR1E
2144	17.6198	17.948	17.4023	16.8044	17.2004	17.8521	17.0219	18.0999	17.6792	17.0517	16.5929	17.6071	18.6869	18.7483	18.8417					6	6	2.31486	-1.67505	ATP-dependent RNA helicase DHX8	DHX8
3316	18.4279	18.2543	17.4108	16.7301	18.2415	17.1499	18.6937	17.7795	17.6833	16.9027	17.4581	19.4783	20.8939	16.9968	20.9759					4	4	0.47565	-1.67583	Pyrroline-5-carboxylate reductase 2	PYCR2
2005	17.2194	18.0881	17.8155	17.5958	18.2675	17.4871	16.9609	16.4663	16.2287	17.4292	18.4797	18.0206	20.5027	17.5498	20.9123					2	2	0.693802	-1.67841	Aminoacyl tRNA synthase complex-interacting multifunctional protein 2	AIMP2
232	18.1724	17.9104	17.8491	16.8504	16.5395	18.6964	17.2716	17.416	17.7441	18.0742	16.6795	17.1923	20.3625	17.1448	19.4856					3	3	0.739667	-1.6823	Gem-associated protein 2	GEMIN2
2365	17.5395	18.2091	17.6603	18.3017	17.641	17.878	16.5869	18.1206	17.6385	17.6855	16.9521	17.7988	19.9732	17.325	20.1862					3	3	0.813083	-1.68264	tRNA (guanine(37)-N1)-methyltransferase	TRMT5
2133	18.1196	17.5804	18.8802	17.3426	17.1043	17.2423	18.0586	18.075	18.7705	17.4374	18.3705	17.1917	19.6753	18.4598	19.9235					15	11	1.36421	-1.68635	Filamin-C	FLNC
831	20.3626	17.8686	20.0659	17.967	18.2868	20.2629	16.6098	17.5282	17.987	17.2795	18.0607	18.4066	19.8844	18.9678	19.9607					4	4	1.66587	-1.68867	Splicing factor U2AF 35 kDa subunit;Splicing factor U2AF 26 kDa subunit	U2AF1;U2AF1L4
4195	18.1118	18.1211	18.7983	17.3104	18.7173	17.5479	17.544	16.1771	18.4994	18.2091	17.3742	17.5963	19.8653	20.9938	17.3912					5	5	0.705898	-1.69025	Telomeric repeat-binding factor 2-interacting protein 1	TERF2IP
3879	18.0406	16.5454	18.1775	17.0942	16.5296	17.2717	17.6466	17.2815	18.2699	17.4584	17.8976	18.128	18.8709	20.7128	18.9717					3	3	1.26063	-1.69045	Golgi phosphoprotein 3-like	GOLPH3L
3254	18.0386	17.7982	18.2212	16.8312	17.0845	18.6482	17.4718	17.9347	17.7013	17.9799	17.644	16.6794	19.0243	20.1274	18.2231					6	6	1.17619	-1.69052	Glomulin	GLMN
[truncated: 1,514 more rows]

## Sheet: LCP IP vs control IP
id	LFQ intensity ctrl_CQ_IP1	LFQ intensity ctrl_CQ_IP2	LFQ intensity ctrl_CQ_IP3	LFQ intensity ctrl_IP_1	LFQ intensity ctrl_IP_2	LFQ intensity ctrl_IP_3	LFQ intensity LCP_CQ_IP_1	LFQ intensity LCP_CQ_IP_2	LFQ intensity LCP_CQ_IP_3	LFQ intensity LCP_IP_1	LFQ intensity LCP_IP_2	LFQ intensity LCP_IP_3	LFQ intensity pellet_ctrl_1	LFQ intensity pellet_ctrl_2	LFQ intensity pellet_ctrl_3	Reverse	Only identified by site	Potential contaminant	t-test Significant	Peptides	Unique peptides	-Log t-test p value	t-test Difference	Protein names	Gene names
2211	17.7049	20.5309	17.9495	19.4802	19.7869	18.6811	27.4364	26.813	26.9744	26.7417	27.0435	24.9153	23.2856	21.6071	22.845				+	59	59	3.13245	6.91746	Early endosome antigen 1	EEA1
568	20.648	17.3945	20.9004	17.8797	17.0365	20.2016	24.4706	24.4825	25.0091	25.17	24.3301	23.796	17.4042	17.186	17.9487				+	7	6	2.38366	6.05947	AP-2 complex subunit alpha-2	AP2A2
1088	17.5692	17.195	18.2783	17.3578	18.2494	16.5667	22.3958	22.556	23.0925	23.703	23.6278	22.9693	25.3008	24.95	25.4283				+	24	20	3.44286	6.04205	Moesin	MSN
1022	20.7206	20.6302	21.6102	17.564	18.6278	16.8309	22.5418	22.6355	22.6218	23.2912	23.0817	23.2624	24.6232	23.2218	24.3189				+	10	10	3.33762	5.53756	Voltage-dependent anion-selective channel protein 1	VDAC1
1419	17.3685	17.7126	17.4832	17.0672	17.3015	17.2891	22.4499	23.0265	22.5528	23.3158	22.7285	21.6927	23.2874	21.2598	23.1439				+	5	5	3.43445	5.35971	Elongation factor Tu, mitochondrial	TUFM
3328	17.8154	17.8661	19.0445	18.0313	16.9016	18.1553	23.1478	22.5198	22.9145	23.207	23.1772	22.4975	22.2038	17.6587	22.2214				+	4	4	3.47338	5.26452	AP-2 complex subunit mu	AP2M1
1272	18.0133	21.7676	20.3117	18.148	17.7477	18.3777	21.6126	23.4633	23.7877	24.3378	23.0106	22.6579	24.7868	23.7551	25.1925				+	29	29	3.19013	5.2443	Stress-70 protein, mitochondrial	HSPA9
773	18.3808	23.1728	17.0878	17.0238	17.8026	18.0242	23.6744	23.8303	23.8497	22.795	23.0737	22.4239	23.7468	23.6655	23.3133				+	11	11	3.87136	5.14733	Heterogeneous nuclear ribonucleoproteins C1/C2	HNRNPC
1623	20.7088	17.151	20.4852	16.5261	16.9343	20.1575	22.487	22.9771	23.4139	22.9822	22.1962	23.4624	26.1044	23.8127	24.6301				+	12	12	1.8463	5.00767	Triosephosphate isomerase	TPI1
4324	17.1181	21.4126	16.017	16.8216	17.7123	16.58	21.9472	17.2221	21.812	22.21	21.9685	21.8839	21.7505	21.3786	21.8112				+	7	7	3.81154	4.98286	Translocation protein SEC63 homolog	SEC63
4655	17.2698	18.3321	18.2314	16.7679	16.6395	17.1963	21.5436	21.5109	21.7152	21.8193	22.236	21.3753	17.0757	17.9093	17.6583				+	10	10	4.09889	4.9423	Serine/threonine-protein kinase MRCK beta	CDC42BPB
4178	17.4941	20.5593	20.4297	16.9167	18.6386	16.6087	22.2846	21.7839	21.8357	22.4903	23.4381	21.0616	22.2612	20.7354	23.7504				+	9	9	2.20979	4.94203	MICOS complex subunit MIC19	CHCHD3
448	18.504	17.8452	17.4446	18.0972	17.0407	18.7677	22.6403	23.4733	23.3965	22.3026	22.5283	23.1658	20.4802	17.7761	16.6923				+	12	12	2.941	4.69702	DnaJ homolog subfamily C member 13	DNAJC13
1663	16.7059	18.1489	18.0301	16.7584	17.0852	17.5106	21.9808	22.0938	21.6011	21.6709	21.9802	21.6914	18.3849	18.7744	17.7637				+	2	2	4.38636	4.66275	V-type proton ATPase subunit d 1	ATP6V0D1
1016	16.7308	17.3258	16.8554	16.4925	18.3485	17.1107	21.5	21.5695	22.4655	22.1234	21.8269	21.6474	21.3187	21.1597	21.1703				+	4	4	2.89444	4.54871	V-type proton ATPase subunit B, brain isoform	ATP6V1B2
1736	17.097	17.7782	16.7267	17.3193	17.6562	17.8638	18.326	23.459	23.2355	22.9675	21.5517	21.9551	27.0326	25.3201	27.4291				+	8	6	3.26694	4.54502	Peptidyl-prolyl cis-trans isomerase A;Peptidyl-prolyl cis-trans isomerase A, N-terminally processed	PPIA
3512	17.6943	16.8455	17.5143	17.378	18.1178	16.1086	21.3064	21.3963	21.6446	21.8513	21.6276	21.6766	21.3516	21.88	21.1388				+	7	7	2.804	4.51702	Chloride channel CLIC-like protein 1	CLCC1
930	16.9219	17.9275	20.8065	17.2237	17.2044	20.1508	22.2085	21.9686	22.4132	22.9568	23.0665	22.084	23.361	24.1105	24.0152				+	14	10	1.92892	4.5095	Ezrin	EZR
1426	18.5338	17.6279	16.276	17.6608	17.8988	16.3302	19.8086	18.0129	17.4756	21.9578	21.5614	21.6522	22.4404	22.2487	24.39				+	14	14	3.03799	4.42718	Alanine--tRNA ligase, cytoplasmic	AARS
2105	18.0176	17.2278	18.8579	17.0247	16.4677	18.3604	22.0439	21.9333	22.6539	21.4753	22.135	21.4929	21.8096	21.6516	21.9876				+	7	7	2.73569	4.41678	Desmoglein-2	DSG2
4416	18.9382	18.4045	17.7255	17.5331	18.0073	17.8198	23.0373	22.9668	22.9766	22.3159	22.0094	22.2737	17.2117	18.1166	17.9123				+	4	4	4.90419	4.41289	Ras-related protein Rab-21	RAB21
2283	17.5409	16.3672	17.4817	18.8094	17.4522	18.1033	22.9083	22.6493	22.9253	22.4599	22.6584	22.2394	24.2826	25.644	24.0923				+	3	3	3.34185	4.33088	Neutral amino acid transporter B(0)	SLC1A5
4510	17.4149	16.873	17.2447	17.4795	16.8509	17.0249	21.8222	22.0675	22.0885	21.9008	21.0776	21.2053	17.1038	17.6301	18.1346				+	4	4	3.75708	4.27618	Endoplasmic reticulum-Golgi intermediate compartment protein 3	ERGIC3
3261	18.1394	18.3245	18.1811	16.7922	17.6739	18.1614	22.2691	22.8308	22.6698	21.6282	21.3854	22.3314	17.7443	17.1605	18.4911				+	4	4	3.00478	4.23918	V-type proton ATPase 116 kDa subunit a isoform 1	ATP6V0A1
786	18.7295	18.2531	17.5234	17.6702	17.5203	17.8878	21.3697	16.8924	21.8037	21.8561	22.1593	21.677	20.3856	20.8172	20.4816				+	2	2	4.73398	4.2047	Signal recognition particle receptor subunit alpha	SRPR
859	20.6085	17.5835	21.2164	16.8287	16.9293	21.1309	22.648	22.2049	22.2951	22.782	22.305	22.3516	22.2166	16.3605	22.201				+	6	5	1.37022	4.18327	Ras-related protein Ral-A	RALA
2998	20.7411	17.8921	20.8037	18.6748	17.7204	16.1793	21.3345	21.6341	22.0505	21.7689	21.916	21.3718	20.9595	22.4713	20.9066				+	6	6	2.29761	4.16073	Procollagen galactosyltransferase 1	COLGALT1
1947	17.4014	17.4463	19.4893	18.0826	15.9061	17.4461	20.6415	20.198	20.7002	21.3659	21.7929	20.7013	18.5032	18.1807	17.6851				+	7	7	2.34424	4.14177	Aspartyl/asparaginyl beta-hydroxylase	ASPH
1600	21.033	18.267	21.2171	16.9502	18.813	17.8865	21.6662	21.6076	22.234	21.6011	21.9639	22.3103	22.1614	20.1875	21.9152				+	12	12	2.67819	4.07521	Methionine--tRNA ligase, cytoplasmic	MARS
3325	16.8882	22.3652	22.112	21.1813	20.2635	17.3755	18.4344	24.0719	23.8698	23.8477	23.2995	23.8599	22.9297	23.4855	23.3518				+	3	3	1.60291	4.06225	FAS-associated factor 2	FAF2
717	21.6926	20.2712	21.3606	19.9552	21.4475	20.5851	24.9828	25.195	25.76	24.49	24.9922	24.6714	24.8035	23.3534	24.7966				+	21	13	3.05102	4.05527	Sodium/potassium-transporting ATPase subunit alpha-1	ATP1A1
287	17.276	17.8692	16.9515	17.1881	17.8453	18.0028	21.6466	22.0613	22.1303	22.2064	21.3017	21.688	17.8889	18.0425	18.563				+	2	2	3.44172	4.05328	Syntaxin-7	STX7
764	17.4716	17.6471	17.9196	17.4812	16.6872	18.1714	22.8626	22.2187	22.0627	21.1838	21.881	21.3901	23.4046	23.8595	24.1085				+	15	15	2.97522	4.03837	Prosaposin;Saposin-A;Saposin-B-Val;Saposin-B;Saposin-C;Saposin-D	PSAP
4313	17.3046	18.1564	17.235	17.5813	21.5652	16.2855	22.3256	22.5374	22.7348	22.9004	22.2069	22.409	18.498	17.8644	17.0154				+	2	2	1.18222	4.02814	Vesicle transport through interaction with t-SNAREs homolog 1B	VTI1B
[truncated: 3,479 more rows]

## Sheet: CQ LCP IP vs CQ control IP
id	LFQ intensity ctrl_CQ_IP1	LFQ intensity ctrl_CQ_IP2	LFQ intensity ctrl_CQ_IP3	LFQ intensity ctrl_IP_1	LFQ intensity ctrl_IP_2	LFQ intensity ctrl_IP_3	LFQ intensity LCP_CQ_IP_1	LFQ intensity LCP_CQ_IP_2	LFQ intensity LCP_CQ_IP_3	LFQ intensity LCP_IP_1	LFQ intensity LCP_IP_2	LFQ intensity LCP_IP_3	LFQ intensity pellet_ctrl_1	LFQ intensity pellet_ctrl_2	LFQ intensity pellet_ctrl_3	Reverse	Only identified by site	Potential contaminant	t-test Significant	Peptides	Unique peptides	-Log t-test p value	t-test Difference	Protein names	Gene names
[truncated: 3,513 more rows]

[truncated: 2 more sheets: LCP IP vs QC LCP IP, GO Component enrichments]
